# Supplementary material for: CTNNB1 mutation represents a recurrent driver molecular alteration in a subset of endometrial stromal tumors
Source: Virchows Arch. 2026 Jan 28;488(3):661–9. doi: 10.1007/s00428-026-04420-6 (PMC12963160; doi:10.1007/s00428-026-04420-6)
Supplement: Supplementary file 1 — (XLXS 508 KB) [file 428_2026_4420_MOESM1_ESM.xlsx]

## Sheet: CTNNB1 vs LG-ESS_selection
Name	Chromosome	Region	Max group mean	Log₂ fold change	Fold change	P-value	FDR p-value	Bonferroni	GeneID	HGNC	Biotype
BARX2	11	129375237..129452279	33.381	6.43792	86.6977	5.49354e-15	1.10515e-12	1.91324e-10	8538	HGNC:956	protein_coding
LOC107986865	8	2661068..2666418	6.58665	5.17379	36.0965	3.40711e-10	2.69519e-08	1.18659e-05	107986865		lncRNA
SNORA77B	22	20126402..20126526	28.7608	5.14678	35.4271	1.46964e-18	#N/A	5.11833e-14	109617010	HGNC:52221	snoRNA
HPSE2	10	complement(98457077..99235875)	93.5245	5.14601	35.408	5.19698e-09	3.16649e-07	0.000180995	60495	HGNC:18374	protein_coding
LOC107984235	10	complement(59479544..59538797)	13.2905	4.89318	29.7162	2.84448e-18	#N/A	9.90646e-14	107984235		lncRNA
LRRTM1	2	complement(80301878..80304752)	31.6853	4.88314	29.5102	7.59997e-12	8.48579e-10	2.64684e-07	347730	HGNC:19408	protein_coding
CYP2W1	7	983155..989640	7.20065	4.55079	23.4381	2.97113e-11	2.90101e-09	1.03475e-06	54905	HGNC:20243	protein_coding
ALX1	12	85280220..85301784	14.3616	4.31539	19.9096	1.22432e-06	4.21398e-05	0.0426394	8092	HGNC:1494	protein_coding
TH	11	complement(2163929..2174081)	11.9958	4.19031	18.2561	9.42936e-06	0.000245584	0.328396	7054	HGNC:11782	protein_coding
PITX2	4	complement(110617423..110642123)	7.80557	4.17182	18.0237	4.74285e-05	0.00091546	1	5308	HGNC:9005	protein_coding
SNORA9	7	complement(44985378..44985510)	70.0469	4.0495	16.5586	3.51562e-08	1.81908e-06	0.00122438	677798	HGNC:32597	snoRNA
CALB2	16	71358713..71390438	10.1428	4.03113	16.349	7.12408e-06	0.000193311	0.24811	794	HGNC:1435	protein_coding
CPLX3	15	74826627..74831802	5.31445	3.89428	14.8694	1.46892e-05	0.000355186	0.511581	594855	HGNC:27652	protein_coding
XG	X	2751104..2816500	25.4864	3.75507	13.5017	1.6062e-07	6.94117e-06	0.00559392	7499	HGNC:12806	protein_coding
C19orf38	19	10836558..10869796	24.6719	3.74669	13.4235	1.74244e-06	5.74317e-05	0.0606841	255809	HGNC:34073	protein_coding
SNORA17B	9	complement(136726104..136726237)	181.032	3.733	13.2968	0.00079112	0.00889715	1	677824	HGNC:32636	snoRNA
SNHG25	17	64145970..64146309	104.543	3.73074	13.2759	2.1805e-10	1.79803e-08	7.59403e-06	105376843	HGNC:51534	lncRNA
PLAC9	10	80131661..80145359	57.8708	3.72461	13.2197	3.21958e-07	1.30438e-05	0.0112128	219348	HGNC:19255	protein_coding
STAB2	12	103587250..103766724	5.44117	3.70487	13.04	2.75009e-06	8.51142e-05	0.0957774	55576	HGNC:18629	protein_coding
SNORD116-15	15	25081286..25081379	52.8365	3.70455	13.0371	1.77852e-07	7.57365e-06	0.00619406	100033427	HGNC:33081	snoRNA
SNORA54	11	complement(2963771..2963893)	512.479	3.69965	12.9929	1.76549e-07	7.5319e-06	0.00614867	677833	HGNC:32647	snoRNA
SP9	2	174334954..174338500	9.57382	3.64886	12.5434	0.00217416	0.0190715	1	100131390	HGNC:30690	protein_coding
MIR1915HG	10	complement(21492658..21497260)	44.1935	3.63724	12.4428	9.48398e-14	1.49539e-11	3.30299e-09	399726	HGNC:31448	lncRNA
LINC01945	2	complement(131983786..132037900)	17.1275	3.60505	12.1683	0.00224342	0.0194691	1	101928067	HGNC:52769	lncRNA
LOC102725051	KI270743.1	complement(138759..147296)	11.5568	3.53851	11.6198	4.81381e-06	0.000138685	0.167651	102725051		lncRNA
LINC01305	2	174326027..174330643	5.9528	3.53382	11.582	0.000688818	0.00790667	1	285084	HGNC:27690	lncRNA
LOC102724788	KI270734.1	complement(137998..161852)	22.178	3.50288	11.3363	5.21144e-06	0.000148672	0.181499	102724788		protein_coding
LOC101928034	1	153545742..153551769	36.8426	3.45794	10.9886	8.78003e-05	0.00149555	1	101928034		lncRNA
KLK8	19	complement(50996008..51001702)	18.0839	3.41455	10.663	0.000274268	0.00374069	1	11202	HGNC:6369	protein_coding
SNORA16A	1	complement(28580920..28581053)	55.2113	3.40918	10.6235	9.75273e-07	3.47465e-05	0.0339658	692073	HGNC:32605	snoRNA
CA12	15	complement(63321378..63382166)	149.73	3.35887	10.2594	6.872e-08	3.31333e-06	0.00239331	771	HGNC:1371	protein_coding
MMP11	22	23772819..23784316	1476.19	3.34824	10.1841	1.48788e-05	0.00035832	0.518184	4320	HGNC:7157	protein_coding
TRL-CAG2-2	16	complement(57300480..57300562)	16.9934	3.29417	9.80942	7.52055e-12	#N/A	2.61918e-07	100189089	HGNC:34649	tRNA
NR2E3	15	71810554..71818253	6.89255	3.24407	9.47462	2.67457e-09	1.7434e-07	9.31473e-05	10002	HGNC:7974	protein_coding
LOC100130992	10	22252072..22258548	10.2506	3.21443	9.28197	2.22485e-05	0.000496833	0.774848	100130992		lncRNA
SNORD105B	19	10109749..10109840	12.8417	3.21162	9.26393	3.43852e-10	#N/A	1.19753e-05	100113382	HGNC:33572	snoRNA
SNORD23	19	47755853..47755962	11.3828	3.19289	9.1444	8.3446e-11	#N/A	2.90617e-06	692091	HGNC:32718	snoRNA
SNORA50B	22	complement(33704786..33704920)	56.2952	3.16798	8.98789	8.38213e-05	0.00144145	1	109616998	HGNC:50432	snoRNA
MYLK3	16	complement(46702282..46763246)	11.4887	3.16216	8.9517	1.89697e-05	0.000439599	0.660656	91807	HGNC:29826	protein_coding
SNORA65	9	complement(127448502..127448637)	187.618	3.15058	8.88014	0.000124827	0.00198636	1	26783	HGNC:10222	snoRNA
SNORA46	16	complement(58548499..58548633)	54.4906	3.14208	8.82794	7.2251e-07	2.66358e-05	0.0251628	677827	HGNC:32639	snoRNA
NUDT4P2	1	146297773..146301610	12.9876	3.12369	8.71615	0.0132086	0.0682091	1	170688	HGNC:18013	transcribed_pseudogene
SKIDA1	10	complement(21510754..21525682)	9.91278	3.1216	8.70351	4.6131e-06	0.000134061	0.16066	387640	HGNC:32697	protein_coding
CADPS	3	complement(62398348..62875865)	169.116	3.11989	8.69322	4.44496e-07	1.72019e-05	0.0154805	8618	HGNC:1426	protein_coding
HIST1H3E	6	26225155..26225616	6.83774	3.11292	8.65133	5.04285e-05	0.000952104	1	8353	HGNC:4769	protein_coding
LOC107986035	3	50154670..50155789	13.7944	3.10098	8.57999	8.27493e-05	0.00142512	1	107986035		protein_coding
SLC2A5	1	complement(9035106..9072259)	10.5191	3.09381	8.5375	0.000269203	0.00369102	1	6518	HGNC:11010	protein_coding
TRL-CAG2-1	16	57299951..57300033	18.6452	3.07351	8.4182	1.83065e-06	#N/A	0.0637559	100189130	HGNC:34692	tRNA
SNORA74D	5	139276180..139276323	14.6827	3.04914	8.27718	1.21636e-07	#N/A	0.00423623	109616975	HGNC:52219	snoRNA
SNORA64	16	complement(1962973..1963106)	184.33	3.04091	8.23011	6.38866e-06	0.000175189	0.222498	26784	HGNC:10221	snoRNA
FMO1	1	171248471..171285978	15.1895	3.03817	8.21448	0.000142474	0.00222096	1	2326	HGNC:3769	protein_coding
LOC105378593	1	2207013..2208854	9.43974	3.02496	8.13964	5.41696e-08	2.67252e-06	0.00188657	105378593		lncRNA
THSD4	15	71115616..71783383	177.358	3.01905	8.10633	1.79722e-11	1.86399e-09	6.25917e-07	79875	HGNC:25835	protein_coding
IL34	16	70579895..70660682	18.7324	3.00299	8.01659	3.40217e-10	2.69519e-08	1.18487e-05	146433	HGNC:28529	protein_coding
LYPD1	2	complement(132643286..132671526)	41.925	2.98274	7.90487	8.99892e-07	3.23573e-05	0.0313405	116372	HGNC:28431	protein_coding
ADAMTSL5	19	complement(1505018..1513038)	67.2556	2.98244	7.90323	3.90354e-10	3.05681e-08	1.35949e-05	339366	HGNC:27912	protein_coding
SNORA38B	17	67740670..67740801	70.2527	2.98101	7.89541	1.09196e-06	3.82612e-05	0.0380297	100124536	HGNC:33617	snoRNA
LOC105375103	6	complement(57792090..57798790)	13.2377	2.94213	7.68543	0.00145738	0.0142358	1	105375103		lncRNA
PI15	8	74824534..74855029	334.354	2.91224	7.52784	1.77777e-05	0.000416527	0.619145	51050	HGNC:8946	protein_coding
SNORA2B	12	complement(48667457..48667593)	29.5229	2.91183	7.52571	4.65735e-06	0.000135179	0.162202	677794	HGNC:32585	snoRNA
NOG	17	56593699..56595598	9.91372	2.91055	7.51906	1.78217e-06	5.84111e-05	0.0620676	9241	HGNC:7866	protein_coding
SNORA71A	20	complement(38427306..38427443)	65.5773	2.90624	7.4966	2.28338e-05	0.000507476	0.795233	26777	HGNC:10232	snoRNA
NKAIN4	20	complement(63240780..63256406)	55.6763	2.89133	7.41952	5.74558e-08	2.82211e-06	0.00200101	128414	HGNC:16191	protein_coding
AKR1C2	10	complement(4987775..5018033)	11.0868	2.88696	7.39712	1.32435e-05	0.00032407	0.461232	1646	HGNC:385	protein_coding
SNORA52	11	811681..811814	164.333	2.87207	7.32115	8.55974e-06	0.000226474	0.29811	619565	HGNC:32645	snoRNA
SNORA26	4	52713249..52713370	178.155	2.86275	7.274	4.77625e-06	0.000137773	0.166342	677810	HGNC:32616	snoRNA
COL27A1	9	114154271..114312511	1001.42	2.85681	7.24414	2.15631e-09	1.44183e-07	7.5098e-05	85301	HGNC:22986	protein_coding
GTF2A1L	2	48617780..48679609	16.6141	2.84844	7.20221	0.0464872	0.157609	1	11036	HGNC:30727	protein_coding
WNT4	1	complement(22117308..22143981)	114.115	2.84448	7.18248	1.92896e-07	8.15474e-06	0.00671798	54361	HGNC:12783	protein_coding
SNORD3C	17	complement(19190029..19190245)	29.7262	2.84228	7.17151	6.64928e-05	0.00119085	1	780853	HGNC:33191	snoRNA
ISM1	20	13221274..13326734	138.488	2.83341	7.12756	3.93049e-09	2.49244e-07	0.000136887	140862	HGNC:16213	protein_coding
COMMD3	10	22316388..22320306	98.5168	2.78167	6.87648	2.05691e-11	2.09607e-09	7.1636e-07	23412	HGNC:23332	protein_coding
GPR20	8	complement(141356470..141367286)	31.1521	2.77502	6.84486	5.58511e-05	0.00103112	1	2843	HGNC:4475	protein_coding
SNORD116-21	15	25088803..25088896	14.7047	2.76602	6.8023	4.20031e-05	#N/A	1	100033432	HGNC:33087	snoRNA
EXTL1	1	26021775..26036464	30.5371	2.74313	6.6952	1.58786e-07	6.8874e-06	0.00553003	2134	HGNC:3515	protein_coding
FGF10-AS1	5	44388732..44413989	8.4526	2.7177	6.57823	0.000543549	0.00655224	1	101927075	HGNC:49382	lncRNA
LOC112267916	KI270751.1	42959..70422	44.2473	2.69947	6.49563	0.00207213	0.0184985	1	112267916		lncRNA
SLC52A1	17	complement(5032602..5035432)	12.5675	2.68737	6.44136	0.000103638	0.0017104	1	55065	HGNC:30225	protein_coding
IFITM1	11	314040..315272	1154.39	2.67575	6.38973	7.75789e-10	5.69302e-08	2.70184e-05	8519	HGNC:5412	protein_coding
SCARNA11	12	complement(6581473..6581609)	98.6713	2.65692	6.30687	1.28435e-05	0.000316674	0.447299	677780	HGNC:32568	guide_RNA
ATP1A2	1	160115759..160143591	207.453	2.64996	6.27649	0.00666329	0.0424849	1	477	HGNC:800	protein_coding
KLK10	19	complement(51012739..51020175)	8.44342	2.63467	6.21034	2.22937e-05	0.000497367	0.776423	5655	HGNC:6358	protein_coding
ANKFN1	17	56110935..56517016	5.01427	2.63019	6.19108	0.000943373	0.0102061	1	162282	HGNC:26766	protein_coding
SNORD114-14	14	100972103..100972176	9.8928	2.60255	6.07357	6.34527e-06	#N/A	0.220987	767592	HGNC:33002	snoRNA
SNORD14B	11	complement(17075778..17075868)	24.836	2.59843	6.05625	0.00159997	#N/A	1	85388	HGNC:31803	snoRNA
SNORA11F	10	complement(73126080..73126207)	21.7201	2.59453	6.03992	0.000350554	0.0045958	1	109617000	HGNC:52189	snoRNA
RAB7B	1	complement(205976740..206003470)	29.9389	2.59156	6.02752	5.36423e-06	0.000151733	0.18682	338382	HGNC:30513	protein_coding
SNORA84	9	complement(92292461..92292593)	56.9165	2.59132	6.02652	4.31592e-05	0.000849926	1	100124534	HGNC:33615	snoRNA
TONSL-AS1	8	144435168..144439893	5.2994	2.58162	5.98613	5.78489e-06	0.00016071	0.201471	100287098	HGNC:51556	lncRNA
CCN5	20	44714204..44728041	33.1147	2.55745	5.88666	0.00202336	0.0181764	1	8839	HGNC:12770	protein_coding
SCARNA22	4	1974636..1974760	25.3371	2.52859	5.77006	0.000304931	0.00408254	1	677770	HGNC:32580	guide_RNA
GSTM5	1	109711751..109718268	122.546	2.52361	5.75018	0.000299561	0.0040245	1	2949	HGNC:4637	protein_coding
SNORA18	11	complement(93733466..93733597)	71.8013	2.50565	5.67903	2.42182e-05	0.000532162	0.843447	677805	HGNC:32608	snoRNA
SNORD116-5	15	25062332..25062428	19.0718	2.50172	5.66359	2.95425e-05	#N/A	1	100033417	HGNC:33071	snoRNA
LRRC56	11	518967..554916	20.2936	2.49875	5.65196	6.76507e-08	3.27531e-06	0.00235607	115399	HGNC:25430	protein_coding
SNORD116-8	15	25070431..25070527	19.9475	2.49716	5.64573	0.00208479	#N/A	1	100033420	HGNC:33074	snoRNA
SNORA11G	X	54927305..54927435	123.799	2.48371	5.59333	0.000663693	0.00765971	1	109616961	HGNC:52190	snoRNA
SNORA36A	X	154768528..154768659	58.7559	2.47614	5.56406	0.0327765	0.125863	1	677817	HGNC:32628	snoRNA
SNORA5A	7	complement(45104349..45104482)	57.1021	2.47063	5.54286	0.000422156	0.00537156	1	654319	HGNC:32588	snoRNA
CYP4F29P	21	complement(13843133..13848364)	18.4526	2.46909	5.53693	0.009587	0.0547936	1	54055	HGNC:2647	transcribed_pseudogene
HCN1	5	complement(45254948..45696380)	6.29588	2.46696	5.52879	0.0027751	0.0228429	1	348980	HGNC:4845	protein_coding
GRIN3A	9	complement(101569352..101738580)	37.251	2.46548	5.52309	0.0010722	0.011211	1	116443	HGNC:16767	protein_coding
VTRNA1-1	5	140711276..140711373	35.6837	2.46254	5.51185	0.0021345	0.0188178	1	56664	HGNC:12654	vault_RNA
LOXL1	15	73926462..73952137	82.2944	2.45127	5.46896	2.04829e-07	8.62797e-06	0.00713358	4016	HGNC:6665	protein_coding
HIST1H4K	6	complement(27831174..27831527)	62.2156	2.44963	5.46276	0.0143294	0.0718655	1	8362	HGNC:4784	protein_coding
APCDD1L	20	complement(58459101..58515399)	18.2271	2.44732	5.45403	3.94353e-05	0.000790604	1	164284	HGNC:26892	protein_coding
ME3	11	complement(86441108..86674746)	44.28	2.4153	5.33431	3.42278e-12	4.01377e-10	1.19205e-07	10873	HGNC:6985	protein_coding
SNORA2A	12	complement(48656648..48656782)	30.9333	2.4152	5.33394	0.000562061	0.00672974	1	677793	HGNC:32584	snoRNA
SNORA80B	2	complement(10446714..10446849)	17.2208	2.41468	5.33202	2.04423e-05	0.00046586	0.711942	100302743	HGNC:34355	snoRNA
SPIRE2	16	89828475..89871319	30.3696	2.40116	5.28227	2.92622e-08	1.54468e-06	0.00101911	84501	HGNC:30623	protein_coding
NKX6-1	4	complement(84493283..84498234)	27.6971	2.39803	5.27082	2.88325e-05	0.000611669	1	4825	HGNC:7839	protein_coding
CDKN1A	6	36676250..36687339	231.221	2.39801	5.27077	7.89342e-06	0.000211462	0.274904	1026	HGNC:1784	protein_coding
SLC17A9	20	62952690..62969585	17.0432	2.3898	5.24083	8.64464e-05	0.00147789	1	63910	HGNC:16192	protein_coding
NRXN3	14	77979904..79868291	36.6819	2.3827	5.2151	4.24488e-07	1.6565e-05	0.0147837	9369	HGNC:8010	protein_coding
SNORD128	1	complement(8494800..8494913)	8.29345	2.36858	5.16431	2.69748e-05	#N/A	0.939453	106632271	HGNC:50409	snoRNA
SNORA77	1	203729581..203729705	20.6349	2.36586	5.15461	0.000440015	0.00555939	1	677843	HGNC:32663	snoRNA
LOC105372539	20	13237165..13244415	55.6842	2.36565	5.15383	1.55777e-05	0.000372461	0.542525	105372539		lncRNA
FGFBP2	4	complement(15960245..15963175)	5.05342	2.35044	5.09979	0.000993106	0.0106162	1	83888	HGNC:29451	protein_coding
CARD9	9	complement(136363956..136373681)	23.7032	2.34431	5.07819	0.00021622	0.00312042	1	64170	HGNC:16391	protein_coding
SNORA8	11	complement(93732361..93732499)	335.149	2.34407	5.07734	0.000231595	0.0032824	1	654320	HGNC:32596	snoRNA
LCN12	9	136949180..136955505	12.816	2.34397	5.07698	0.00224773	0.0194848	1	286256	HGNC:28733	protein_coding
FOLR2	11	72216773..72221950	19.282	2.33494	5.04531	0.000276237	0.00376314	1	2350	HGNC:3793	protein_coding
CPZ	4	8592660..8619761	107.209	2.33386	5.04151	9.06112e-07	3.25308e-05	0.0315572	8532	HGNC:2333	protein_coding
YIF1B	19	complement(38303558..38315976)	23.2996	2.331	5.03153	1.42508e-08	7.93689e-07	0.000496311	90522	HGNC:30511	protein_coding
LOC101059906	11	528484..532263	25.2106	2.32529	5.01167	1.15125e-05	0.000290754	0.400947	101059906		protein_coding
SNORA70	X	154400281..154400415	231.722	2.31548	4.9777	2.07386e-05	0.000471233	0.722264	26778	HGNC:10231	snoRNA
LINC00235	16	complement(526847..527407)	8.66727	2.30904	4.95553	0.00284698	0.0232949	1	64493	HGNC:14138	lncRNA
S100A4	1	complement(153543621..153545806)	166.3	2.30801	4.95201	7.24922e-05	0.00127578	1	6275	HGNC:10494	protein_coding
RNASE1	14	complement(20801228..20802844)	220.811	2.30105	4.92817	7.28215e-07	2.67616e-05	0.0253615	6035	HGNC:10044	protein_coding
SNORD58C	18	complement(49489235..49489324)	10.398	2.2996	4.9232	0.00345737	#N/A	1	100124516	HGNC:33613	snoRNA
LOC100499489	10	complement(22435425..22437929)	18.3457	2.29155	4.89583	5.05222e-06	0.000144483	0.175954	100499489		lncRNA
CTSG	14	complement(24573518..24576250)	9.31887	2.28703	4.88049	0.0164148	0.07894	1	1511	HGNC:2532	protein_coding
MMP23B	1	1631681..1635638	32.3274	2.2855	4.87533	1.77052e-06	5.81108e-05	0.0616618	8510	HGNC:7171	protein_coding
IRX5	16	54930865..54934485	5.55158	2.2709	4.82625	7.1976e-05	0.00126842	1	10265	HGNC:14361	protein_coding
SNORA28	14	103337849..103337974	25.7122	2.27036	4.82443	0.000806847	0.00904785	1	677811	HGNC:32618	snoRNA
NTN3	16	2471297..2474145	9.74467	2.26893	4.81967	0.000609269	0.00714109	1	4917	HGNC:8030	protein_coding
FGF10	5	complement(44301655..44389706)	22.135	2.26706	4.81341	0.00808714	0.0488663	1	2255	HGNC:3666	protein_coding
CBLN4	20	complement(55997357..56005519)	42.1667	2.26669	4.81218	0.00237673	0.0203022	1	140689	HGNC:16231	protein_coding
SNORA24	4	118279190..118279320	34.7103	2.25973	4.78903	0.000465874	0.00581061	1	677809	HGNC:32614	snoRNA
LINC02344	13	complement(33333846..33335266)	31.6108	2.25879	4.78588	1.03178e-06	3.65367e-05	0.0359339	105370154	HGNC:53264	lncRNA
LOC100289061	1	complement(150548564..150556700)	20.9244	2.25657	4.77853	2.30184e-05	0.000510607	0.801663	100289061		lncRNA
TRQ-CTG1-1	6	18836171..18836242	8.91849	2.2466	4.74564	0.00800581	#N/A	1	100189287	HGNC:34853	tRNA
KCP	7	complement(128870645..128910719)	12.4469	2.23817	4.71799	0.00329412	0.025886	1	375616	HGNC:17585	protein_coding
SIK1	21	complement(43414483..43427131)	17.8614	2.23649	4.71249	0.0292636	0.116874	1	150094	HGNC:11142	protein_coding
SNORD110	20	2654212..2654286	25.0263	2.23119	4.69522	0.00115491	#N/A	1	692213	HGNC:32775	snoRNA
PGF	14	complement(74941830..74955764)	35.4569	2.23062	4.69335	0.000248808	0.00346673	1	5228	HGNC:8893	protein_coding
LOC102724770	KI270734.1	131556..137393	6.96631	2.22854	4.6866	0.00600687	0.0395643	1	102724770		protein_coding
RAB43	3	complement(129087569..129122150)	26.8679	2.22696	4.68146	0.000351325	0.00460333	1	339122	HGNC:19983	protein_coding
STAB1	3	52495338..52524496	102.199	2.22576	4.67757	4.10835e-06	0.000120746	0.143082	23166	HGNC:18628	protein_coding
FCGBP	19	complement(39863323..39934626)	9.63936	2.22046	4.66043	0.00030929	0.00412905	1	8857	HGNC:13572	protein_coding
SEMA3B	3	50267558..50277546	105.467	2.21993	4.65872	7.68285e-09	4.48217e-07	0.000267571	7869	HGNC:10724	protein_coding
GDF15	19	18382170..18389176	40.9401	2.2073	4.6181	0.00619499	0.0404831	1	9518	HGNC:30142	protein_coding
GATA6	18	22169437..22202528	64.4899	2.20574	4.6131	6.06956e-06	0.00016728	0.211385	2627	HGNC:4174	protein_coding
FAM171A2	17	complement(44353215..44363853)	90.4642	2.18752	4.55521	8.34094e-07	3.03184e-05	0.029049	284069	HGNC:30480	protein_coding
KAZALD1	10	101061085..101068141	37.3642	2.18582	4.54985	9.34134e-05	0.00157507	1	81621	HGNC:25460	protein_coding
SCARNA18	5	complement(83064204..83064337)	14.9455	2.18553	4.54892	0.000469914	0.00584885	1	677765	HGNC:32559	guide_RNA
CAPG	2	complement(85394748..85418467)	52.0355	2.17314	4.51004	1.92851e-06	6.26791e-05	0.0671641	822	HGNC:1474	protein_coding
LINC00106_1	X	1397025..1399412	22.447	2.16849	4.49554	9.42424e-05	0.00158561	1	751580	HGNC:31843	lncRNA
EFNB1	X	68828997..68842164	141.121	2.165	4.48466	6.67058e-09	3.97104e-07	0.000232316	1947	HGNC:3226	protein_coding
LINC01503	9	129336923..129347477	11.8544	2.1542	4.45121	9.35866e-05	0.00157685	1	100506119	HGNC:51184	lncRNA
IL11RA	9	34652185..34661902	158.663	2.15129	4.44225	8.30266e-07	3.02263e-05	0.0289157	3590	HGNC:5967	protein_coding
BMP2	20	6767686..6780246	43.1555	2.14923	4.43591	4.90253e-06	0.00014072	0.17074	650	HGNC:1069	protein_coding
SNORA71D	20	complement(38433862..38433999)	111.05	2.14832	4.43311	0.00573366	0.0382616	1	677840	HGNC:32657	snoRNA
PMEPA1	20	complement(57648392..57711536)	287.843	2.14515	4.42337	8.88125e-08	4.12034e-06	0.00309307	56937	HGNC:14107	protein_coding
PLAC9P1	2	complement(129922862..129934317)	8.20326	2.14514	4.42336	0.0219994	0.0964635	1	389033	HGNC:52678	transcribed_pseudogene
SNORA71C	20	complement(38429667..38429804)	8.58204	2.13471	4.39148	1.90998e-05	#N/A	0.665188	677839	HGNC:32656	snoRNA
CDC42EP5	19	complement(54465026..54473296)	80.5763	2.13435	4.39039	1.94533e-06	6.29629e-05	0.06775	148170	HGNC:17408	protein_coding
CD81-AS1	11	complement(2328749..2377992)	17.7519	2.13396	4.38921	1.49006e-05	0.000358475	0.518944	101927682	HGNC:49384	lncRNA
SCARNA1	1	27834401..27834566	113.505	2.12643	4.36635	6.14593e-05	0.00111786	1	677774	HGNC:32555	guide_RNA
COL16A1	1	complement(31652263..31704162)	475.843	2.12611	4.3654	5.46109e-06	0.000153767	0.190193	1307	HGNC:2193	protein_coding
C8orf31	8	143039209..143054303	41.8662	2.12074	4.34917	1.24404e-05	0.000309499	0.433263	286122	HGNC:26731	lncRNA
EMP3	19	48325504..48330554	115.461	2.11399	4.32887	3.54896e-06	0.000105906	0.1236	2014	HGNC:3335	protein_coding
SNORD16	15	complement(66502811..66502910)	37.1147	2.11305	4.32604	0.00149064	0.0144759	1	595097	HGNC:32712	snoRNA
SNORA3A	11	8684227..8684356	391.916	2.11258	4.32465	0.000963651	0.0103774	1	619562	HGNC:32586	snoRNA
FBLN1	22	45502883..45601135	806.94	2.11221	4.32352	2.71746e-06	8.42159e-05	0.0946409	2192	HGNC:3600	protein_coding
SNORA2C	12	complement(48654382..48654518)	178.939	2.11021	4.31753	0.00117139	0.0120156	1	677815	HGNC:32624	snoRNA
CASTOR1	22	complement(30285118..30289627)	17.6426	2.1039	4.29869	3.81144e-05	0.00076808	1	652968	HGNC:34423	protein_coding
DEFB124	20	complement(31465461..31475218)	18.7633	2.10249	4.29449	0.00639412	0.0413219	1	245937	HGNC:18104	protein_coding
TSPO	22	43151559..43163242	46.6393	2.10198	4.29299	0.000165483	0.00250923	1	706	HGNC:1158	protein_coding
MAMSTR	19	complement(48712441..48719898)	33.6071	2.10154	4.29166	9.86942e-08	4.51594e-06	0.00343722	284358	HGNC:26689	protein_coding
SNORD32A	19	49489966..49490047	101.589	2.10092	4.28982	0.0195464	0.0892413	1	26819	HGNC:10159	snoRNA
ASPA	17	3473646..3503405	28.7256	2.09258	4.26511	0.000198799	0.0029104	1	443	HGNC:756	protein_coding
CKB	14	complement(103519667..103522833)	274.415	2.09033	4.25845	3.68879e-05	0.000746588	1	1152	HGNC:1991	protein_coding
SNORD116-22	15	25089922..25090015	17.5929	2.08302	4.23694	0.0150106	#N/A	1	100033433	HGNC:33088	snoRNA
HHIPL2	1	complement(222501521..222548104)	13.3955	2.0807	4.23013	0.00215101	0.0189062	1	79802	HGNC:25842	protein_coding
PAPPA	9	116153752..116402321	134.426	2.08002	4.22814	1.68623e-06	5.58154e-05	0.0587263	5069	HGNC:8602	protein_coding
LYVE1	11	complement(10556966..10568665)	30.2246	2.0792	4.22574	3.19428e-05	0.00066774	1	10894	HGNC:14687	protein_coding
SEZ6L2	16	complement(29871159..29899550)	98.342	2.07915	4.22557	0.00086901	0.00955554	1	26470	HGNC:30844	protein_coding
SNORA15	7	56060470..56060602	9.68174	2.07612	4.21671	0.0113954	#N/A	1	677803	HGNC:32604	snoRNA
SNORD33	19	49490617..49490699	556.317	2.07532	4.21437	0.00190754	0.0174244	1	26818	HGNC:10160	snoRNA
IL17RB	3	53846550..53867388	26.5291	2.07328	4.20841	0.000169526	0.00255725	1	55540	HGNC:18015	protein_coding
LOC105377806	13	complement(113936588..113944427)	15.1536	2.07167	4.20373	1.93283e-06	6.27008e-05	0.0673147	105377806		lncRNA
TRD-GTC2-7	6	27503744..27503815	5.86839	2.07131	4.20268	0.0135064	#N/A	1	100189292	HGNC:34858	tRNA
HCST	19	35902365..35904377	6.59601	2.07073	4.20098	0.00030464	0.00408099	1	10870	HGNC:16977	protein_coding
SNORD116-3	15	25056859..25056955	28.3983	2.06943	4.19722	0.010052	0.0565784	1	100033415	HGNC:33069	snoRNA
MAMDC4	9	136852346..136860799	16.2046	2.06754	4.19171	2.80365e-05	0.000598592	0.976429	158056	HGNC:24083	protein_coding
NALT1	9	136547842..136549744	13.9988	2.06552	4.18586	0.00100937	0.0107506	1	101928483	HGNC:51192	lncRNA
LOC100131289	6	27761744..27763187	12.2221	2.06284	4.17808	0.00330699	0.0259576	1	100131289		lncRNA
LOC105369352	11	complement(66259547..66265666)	18.2483	2.06228	4.17645	3.66405e-05	0.00074287	1	105369352		lncRNA
GAS6	13	complement(113820549..113864076)	309.015	2.06227	4.17644	4.26011e-08	2.14575e-06	0.00148367	2621	HGNC:4168	protein_coding
KLK7	19	complement(50976468..50984064)	12.0013	2.06095	4.17261	0.0246483	0.104455	1	5650	HGNC:6368	protein_coding
SNORA38	6	31623079..31623210	72.2484	2.05913	4.16736	0.0123378	0.06508	1	677820	HGNC:32631	snoRNA
SNORD10	17	7576811..7576958	594.344	2.05742	4.16242	4.25525e-05	0.000843275	1	652966	HGNC:32706	snoRNA
RCN3	19	49527579..49543638	148.394	2.05566	4.15735	6.34646e-08	3.09188e-06	0.00221028	57333	HGNC:21145	protein_coding
HOXC8	12	54008985..54012769	16.6508	2.05477	4.15476	0.0200768	0.0907265	1	3224	HGNC:5129	protein_coding
LOC105379272	GL000009.2	43342..56258	11.7329	2.05378	4.15194	0.0291639	0.116576	1	105379272		lncRNA
FMOD	1	complement(203340628..203351122)	425.937	2.05072	4.14313	3.39084e-07	1.36429e-05	0.0118093	2331	HGNC:3774	protein_coding
EVA1B	1	complement(36322030..36324154)	40.7074	2.04732	4.13337	6.11715e-05	0.00111377	1	55194	HGNC:25558	protein_coding
MSX1	4	4859665..4863936	57.885	2.04311	4.12133	0.000148192	0.00229325	1	4487	HGNC:7391	protein_coding
LOC107985200	1	complement(143382482..143424727)	21.0002	2.04295	4.12087	0.00233784	0.0200573	1	107985200		lncRNA
LOC107985805	2	complement(176104637..176107184)	8.18827	2.03973	4.11169	0.00905882	0.0528624	1	107985805		protein_coding
LOC107984442	12	121787983..121793143	16.5785	2.03927	4.11036	0.00912277	0.0530895	1	107984442		lncRNA
PRR5L	11	36296288..36465204	53.7099	2.03567	4.10014	9.45137e-07	3.3776e-05	0.0329163	79899	HGNC:25878	protein_coding
CEL	9	133061982..133071861	8.8723	2.03496	4.0981	9.99946e-05	0.00166558	1	1056	HGNC:1848	protein_coding
HSPB2	11	111912734..111914093	25.3205	2.03483	4.09775	0.000309676	0.00413185	1	3316	HGNC:5247	protein_coding
SNORD8	14	complement(21397293..21397401)	80.2906	2.03428	4.09619	0.00485382	0.0341171	1	319103	HGNC:20159	snoRNA
LOXL4	10	complement(98247690..98268221)	24.5428	2.03256	4.09131	2.41246e-08	1.29122e-06	0.000840186	84171	HGNC:17171	protein_coding
LOC101927815	8	complement(2530092..2728451)	8.11759	2.0317	4.08886	0.00814823	0.0491082	1	101927815		lncRNA
SOX6	11	complement(15966449..16738477)	8.71796	2.03168	4.08882	0.000298347	0.00401281	1	55553	HGNC:16421	protein_coding
MYL3	3	complement(46857867..46863483)	16.4217	2.03013	4.08441	4.77798e-05	0.000919199	1	4634	HGNC:7584	protein_coding
SDK1	7	3301252..4269000	105.292	2.0299	4.08377	3.29861e-05	0.000686063	1	221935	HGNC:19307	protein_coding
TTYH3	7	2631986..2664802	226.245	2.02934	4.08219	4.41229e-07	1.71039e-05	0.0153667	80727	HGNC:22222	protein_coding
SPATA18	4	52051304..52097305	25.9698	2.02929	4.08205	5.12767e-05	0.000964494	1	132671	HGNC:29579	protein_coding
AXIN2	17	complement(65528563..65561648)	418.043	2.02803	4.07846	4.22321e-12	4.88896e-10	1.47082e-07	8313	HGNC:904	protein_coding
BTBD19	1	44807442..44814199	75.3657	2.0266	4.07445	9.35553e-08	4.29765e-06	0.00325825	149478	HGNC:27145	protein_coding
LOC112267876	KI270721.1	50352..50954	40.9713	2.02608	4.07297	0.00721416	0.0450373	1	112267876		protein_coding
RARG	12	complement(53210566..53232256)	154.189	2.02569	4.07187	7.99707e-08	3.78539e-06	0.00278514	5916	HGNC:9866	protein_coding
PLK5	19	1524077..1536046	25.8863	2.02248	4.06281	0.00322075	0.0254088	1	126520	HGNC:27001	protein_coding
EPHA5	4	complement(65319563..65670495)	6.94941	2.02191	4.06121	0.0223454	0.0975852	1	2044	HGNC:3389	protein_coding
PLXNB3	X	153764196..153779346	14.2372	2.01829	4.05103	0.00131288	0.0131076	1	5365	HGNC:9105	protein_coding
LOC107986351	5	70510539..70513063	5.53737	2.01595	4.04447	0.0158825	0.0771512	1	107986351		protein_coding
PTPRD	9	complement(8314246..10613002)	123.655	2.01409	4.03925	1.00827e-07	4.59549e-06	0.00351149	5789	HGNC:9668	protein_coding
CACNA1G-AS1	17	complement(50556207..50562108)	21.6477	2.0117	4.03258	0.000145122	0.0022562	1	253962	HGNC:27377	lncRNA
SNORA66	1	92840719..92840851	61.2881	2.01089	4.03031	0.00483493	0.034015	1	26782	HGNC:10223	snoRNA
LOC107984817	16	89831631..89835961	21.4244	2.01038	4.02889	1.97767e-05	0.000453995	0.688763	107984817		protein_coding
GATA3	10	8045420..8075198	30.9585	2.00991	4.02756	0.00289687	0.0235707	1	2625	HGNC:4172	protein_coding
LRRC24	8	complement(144522388..144527033)	8.64262	2.0073	4.0203	0.00172526	0.0161819	1	441381	HGNC:28947	protein_coding
PRSS23	11	86791071..86952910	221.219	2.00477	4.01325	1.74083e-07	7.4403e-06	0.00606279	11098	HGNC:14370	protein_coding
LOC105369308	21	complement(36632681..36699004)	5.46496	2.00222	4.00616	0.0138345	0.0702713	1	105369308		lncRNA
TRPV2	17	16415543..16437003	17.2947	1.99699	3.99166	1.86638e-05	0.000433803	0.650004	51393	HGNC:18082	protein_coding
IGFBP6	12	53097667..53102340	272.028	1.99369	3.98253	0.000886365	0.00967908	1	3489	HGNC:5475	protein_coding
LOC102723591	X	complement(153761627..153766468)	7.274	1.99279	3.98007	0.00227088	0.0196344	1	102723591		lncRNA
SCARNA23	X	24744441..24744570	6.72906	1.99162	3.97683	0.00062404	#N/A	1	677773	HGNC:32581	guide_RNA
SERPINE1	7	101127089..101139266	192.075	1.99126	3.97585	0.0313799	0.12239	1	5054	HGNC:8583	protein_coding
DECR2	16	401885..412482	24.8053	1.98938	3.97067	0.000155218	0.0023851	1	26063	HGNC:2754	protein_coding
FLJ16779	20	63253978..63261615	85.3518	1.98669	3.96326	3.40452e-05	0.000702457	1	100192386		lncRNA
AGAP2-AS1	12	57726240..57728356	15.5859	1.97981	3.94442	0.000474974	0.00588947	1	100130776	HGNC:48633	lncRNA
HRC	19	complement(49151198..49155464)	49.2507	1.97845	3.9407	0.00161542	0.0153975	1	3270	HGNC:5178	protein_coding
OAF	11	120211032..120230334	319.017	1.97842	3.9406	2.82952e-05	0.000602461	0.985438	220323	HGNC:28752	protein_coding
SYNGR1	22	39349949..39385575	140.314	1.97777	3.93884	5.41718e-07	2.0522e-05	0.0188664	9145	HGNC:11498	protein_coding
ALDH3B1	11	68008547..68029276	25.0808	1.97713	3.93708	0.000189615	0.00280232	1	221	HGNC:410	protein_coding
GBAT2	1	151347010..151347891	5.28912	1.97533	3.93219	0.00116258	0.0119515	1	101927886		lncRNA
GATA6-AS1	18	complement(22166898..22168968)	16.9743	1.97296	3.92573	0.000270166	0.00369988	1	100128893	HGNC:48840	lncRNA
HOXD11	2	176107280..176109754	350.468	1.96881	3.91444	0.00226111	0.0195644	1	3237	HGNC:5134	protein_coding
LINC00565	13	complement(113926514..113928991)	5.68327	1.96879	3.91439	0.000431225	0.00547203	1	100861555	HGNC:43709	lncRNA
OVCA2	17	2042022..2043425	19.6333	1.96487	3.90377	0.0300977	0.119094	1	124641	HGNC:24203	protein_coding
SNORD116-20	15	25087661..25087754	14.871	1.96404	3.90153	0.0178159	#N/A	1	100033431	HGNC:33086	snoRNA
CD1D	1	158178038..158186427	10.7191	1.96395	3.90129	0.000183984	0.002726	1	912	HGNC:1637	protein_coding
DDB2	11	47214942..47239218	78.7515	1.96268	3.89784	1.23947e-07	5.53044e-06	0.00431669	1643	HGNC:2718	protein_coding
LOC101928636	3	45201829..45216773	15.4793	1.95758	3.88411	0.00455419	0.0326502	1	101928636		lncRNA
SNORA80A	21	complement(32377187..32377322)	60.2656	1.95717	3.88299	0.00292892	0.0237077	1	677846	HGNC:32666	snoRNA
SEC16B	1	complement(177928788..177984303)	15.6821	1.94768	3.85754	0.00187536	0.0172095	1	89866	HGNC:30301	protein_coding
EPO	7	100720468..100723700	6.45886	1.94322	3.84563	0.00154503	0.0148987	1	2056	HGNC:3415	protein_coding
LGALS1	22	37675636..37679802	1076.51	1.94281	3.84453	1.2851e-05	0.000316674	0.44756	3956	HGNC:6561	protein_coding
CHPF	2	complement(219538947..219543809)	134.771	1.93915	3.83481	7.02562e-05	0.00124582	1	79586	HGNC:24291	protein_coding
PALM	19	708935..748329	215.302	1.93903	3.83447	1.03628e-06	3.66402e-05	0.0360904	5064	HGNC:8594	protein_coding
LOC100507387	5	176119549..176125165	7.48917	1.93527	3.82451	0.0140995	0.0710263	1	100507387		lncRNA
HSD11B2	16	67431121..67437553	111.462	1.93401	3.82115	0.000607261	0.00712829	1	3291	HGNC:5209	protein_coding
ACY1	3	51983535..51989197	19.8738	1.93316	3.81892	4.41632e-05	0.000866044	1	95	HGNC:177	protein_coding
TONSL	8	complement(144428775..144444488)	8.14507	1.93203	3.81591	0.000198755	0.0029104	1	4796	HGNC:7801	protein_coding
COL5A1	9	134641789..134844843	1157.59	1.92983	3.81011	4.01948e-05	0.000803071	1	1289	HGNC:2209	protein_coding
MRGPRF	11	complement(69004375..69013671)	68.5771	1.92767	3.8044	0.000840953	0.00932723	1	116535	HGNC:24828	protein_coding
PRICKLE4	6	41780762..41787372	68.7845	1.92681	3.80213	4.08301e-07	1.60136e-05	0.0142199	29964	HGNC:16805	protein_coding
SNORD103A	1	complement(30935689..30935776)	5.13925	1.92522	3.79795	0.0092623	#N/A	1	692234	HGNC:32766	snoRNA
AMPD2	1	109619813..109632055	72.6916	1.92443	3.79587	1.37571e-07	6.06874e-06	0.00479119	271	HGNC:469	protein_coding
BCL11A	2	complement(60450520..60553654)	18.9001	1.92334	3.79299	0.000582848	0.00691828	1	53335	HGNC:13221	protein_coding
ATF3	1	212565334..212620777	88.4622	1.92087	3.78651	0.00754612	0.046574	1	467	HGNC:785	protein_coding
LOC107986334	4	complement(186621915..186628147)	34.0999	1.91401	3.76856	2.7928e-06	8.59801e-05	0.097265	107986334		lncRNA
LCAT	16	complement(67939750..67944120)	48.5703	1.91286	3.76554	2.20685e-06	6.98766e-05	0.076858	3931	HGNC:6522	protein_coding
SNORD113-8	14	100943451..100943523	5.22711	1.91208	3.76352	0.0215216	#N/A	1	767568	HGNC:32987	snoRNA
CALML6	1	1913751..1917296	8.45867	1.90932	3.75633	1.66109e-05	0.000392341	0.578509	163688	HGNC:24193	protein_coding
LOC105376845	1	22140953..22157385	6.37693	1.90756	3.75173	0.000202022	0.00294833	1	105376845		lncRNA
SNORD116-7	15	25067787..25067883	11.0588	1.90655	3.74911	0.0112082	#N/A	1	100033419	HGNC:33073	snoRNA
GPSM1	9	136327539..136359605	103.839	1.90365	3.74158	2.03689e-05	0.000464904	0.709388	26086	HGNC:17858	protein_coding
PPP3R2	9	complement(101591604..101594969)	8.39122	1.90207	3.73748	0.0400764	0.143549	1	5535	HGNC:9318	protein_coding
CAHM	6	complement(163413065..163413950)	15.4813	1.90179	3.73678	5.64192e-06	0.00015805	0.196491	100526820	HGNC:42860	lncRNA
REC8	14	24171931..24180408	31.3217	1.9007	3.73395	0.000100235	0.00166625	1	9985	HGNC:16879	protein_coding
LOC101928307	6	complement(68632663..68634324)	11.4098	1.89643	3.7229	0.00090158	0.00979482	1	101928307		lncRNA
PTPRH	19	complement(55181247..55209506)	13.1262	1.89462	3.71824	0.000722396	0.00824747	1	5794	HGNC:9672	protein_coding
CAVIN3	11	complement(6318946..6320501)	85.3395	1.89448	3.71787	0.000507695	0.00619319	1	112464	HGNC:9400	protein_coding
DNAJC1	10	complement(21756548..22003763)	61.557	1.89312	3.71439	2.34255e-10	1.9181e-08	8.15842e-06	64215	HGNC:20090	protein_coding
LOC107987256	18	complement(25062750..25065401)	7.11159	1.89264	3.71314	0.00192184	0.0175325	1	107987256		lncRNA
DOCK10	2	complement(224765090..225042689)	57.9909	1.89251	3.7128	3.64404e-07	1.44621e-05	0.0126911	55619	HGNC:23479	protein_coding
FSCN1	7	5592816..5606655	200.525	1.89228	3.71222	7.11568e-06	0.000193308	0.247818	6624	HGNC:11148	protein_coding
NFATC2	20	complement(51386963..51562857)	39.0807	1.89031	3.70714	8.80758e-06	0.000231979	0.306742	4773	HGNC:7776	protein_coding
OSBPL10	3	complement(31660825..31981850)	92.273	1.8886	3.70275	7.0685e-07	2.60998e-05	0.0246175	114884	HGNC:16395	protein_coding
REM1	20	31475273..31484895	35.3753	1.88375	3.69034	6.34168e-05	0.00114899	1	28954	HGNC:15922	protein_coding
ANXA2	15	complement(60347151..60398025)	223.346	1.88287	3.68807	8.1234e-05	0.00140525	1	302	HGNC:537	protein_coding
GAL3ST4	7	complement(100159244..100168617)	58.5079	1.88183	3.68542	3.35278e-07	1.3513e-05	0.0116767	79690	HGNC:24145	protein_coding
FAT1	4	complement(186587789..186726696)	234.371	1.88147	3.6845	1.10007e-07	4.96541e-06	0.00383121	2195	HGNC:3595	protein_coding
LOC100288162	16	complement(14925750..14927283)	5.07525	1.88054	3.68214	2.66699e-05	0.000576268	0.928834	100288162		lncRNA
COL18A1	21	45405165..45513720	715.231	1.87913	3.67854	0.000229868	0.0032629	1	80781	HGNC:2195	protein_coding
HIST1H2AK	6	complement(27837880..27838339)	20.5247	1.87897	3.67812	0.00108499	0.0113083	1	8330	HGNC:4726	protein_coding
LOC105373062	22	complement(44859324..44864239)	8.1394	1.87764	3.67472	0.00212675	0.0187756	1	105373062		lncRNA
SNORD131	11	1949331..1949476	7.82089	1.87734	3.67396	0.0018911	#N/A	1	106635549	HGNC:50412	snoRNA
SNORA68	19	17862588..17862720	84.5408	1.87701	3.67312	0.0140022	0.0707648	1	26780	HGNC:10225	snoRNA
SPATS2L	2	200305879..200482264	70.1081	1.87375	3.66483	4.29716e-13	5.93364e-11	1.49657e-08	26010	HGNC:24574	protein_coding
SSPO	7	149776042..149833965	20.4159	1.86572	3.64449	0.00168627	0.0159121	1	23145	HGNC:21998	transcribed_pseudogene
PLIN2	9	complement(19108391..19127606)	67.847	1.86422	3.6407	0.00184397	0.0170016	1	123	HGNC:248	protein_coding
SNORD14D	11	complement(123058909..123058995)	31.9203	1.8642	3.64067	0.0325749	0.125337	1	85390	HGNC:30353	snoRNA
CD14	5	complement(140631728..140633701)	52.4357	1.86274	3.63697	0.000788097	0.0088717	1	929	HGNC:1628	protein_coding
SNORD96A	5	complement(181241818..181241889)	11.1681	1.85735	3.62343	0.013017	#N/A	1	619571	HGNC:32758	snoRNA
SNORD27	11	complement(62855012..62855083)	8.57723	1.85593	3.61985	0.00129969	#N/A	1	9301	HGNC:10149	snoRNA
LOC105376917	19	complement(22456092..22532485)	6.7258	1.85389	3.61475	0.00510805	0.0353294	1	105376917		lncRNA
ARL2	11	65014160..65022184	62.7416	1.84998	3.60495	8.82888e-06	0.000232038	0.307483	402	HGNC:693	protein_coding
TMEM173	5	complement(139475533..139482758)	119.701	1.84986	3.60465	1.26427e-07	5.63035e-06	0.00440308	340061	HGNC:27962	protein_coding
RRN3P2	16	29074842..29116718	26.7994	1.84825	3.60064	0.000327162	0.0043428	1	653390	HGNC:37619	transcribed_pseudogene
SLC13A3	20	complement(46557828..46684485)	9.95609	1.84742	3.59856	0.000126986	0.00201313	1	64849	HGNC:14430	protein_coding
LOC105375132	7	complement(3244015..3303647)	5.62799	1.84716	3.59791	0.00175988	0.0164052	1	105375132		lncRNA
AATBC	21	complement(43805758..43812567)	11.6664	1.8424	3.58605	0.00174947	0.0163499	1	284837	HGNC:51526	lncRNA
COL6A4P2	3	130212820..130273806	10.4358	1.8398	3.5796	0.00574551	0.0383188	1	646300	HGNC:38501	transcribed_pseudogene
SNORA5C	7	complement(45104906..45105042)	32.6309	1.83899	3.57759	0.0364912	0.135061	1	677796	HGNC:32590	snoRNA
DGCR6L	22	complement(20314238..20320060)	38.9354	1.83867	3.57681	3.33271e-05	0.000690694	1	85359	HGNC:18551	protein_coding
ARHGAP4	X	complement(153907378..153926264)	31.6547	1.83813	3.57547	7.15951e-06	0.000194047	0.249344	393	HGNC:674	protein_coding
FBLN2	3	13549125..13638408	125.212	1.83736	3.57355	0.0118305	0.0633491	1	2199	HGNC:3601	protein_coding
ARHGAP28	18	6729716..6915716	22.9145	1.83394	3.56509	0.00121887	0.0123883	1	79822	HGNC:25509	protein_coding
TYMSOS	18	complement(649620..658291)	5.50744	1.83292	3.56258	0.000618711	0.00722997	1	494514	HGNC:29553	protein_coding
LOC284454	19	complement(13834516..13842918)	228.7	1.83247	3.56147	0.00217686	0.0190774	1	284454		lncRNA
MRC2	17	62627670..62693597	343.287	1.82937	3.55382	5.46249e-06	0.000153767	0.190242	9902	HGNC:16875	protein_coding
LOC112268201	17	complement(62463848..62478596)	5.43306	1.82617	3.54593	0.0132422	0.0683068	1	112268201		lncRNA
ADRA2A	10	111077029..111080907	70.4879	1.82295	3.53805	2.45767e-07	1.01869e-05	0.00855933	150	HGNC:281	protein_coding
SLC2A1-AS1	1	42959049..42983358	14.1477	1.82059	3.53225	7.87816e-05	0.00136789	1	440584	HGNC:44187	lncRNA
TP53I3	2	complement(24077428..24085767)	56.9305	1.81807	3.5261	1.70039e-05	0.000400406	0.592194	9540	HGNC:19373	protein_coding
SNORA20	6	complement(159780250..159780381)	180.912	1.81671	3.52277	0.00714175	0.044669	1	677806	HGNC:32610	snoRNA
EFS	14	complement(23356400..23365633)	189.077	1.81063	3.50795	3.63661e-06	0.000108383	0.126652	10278	HGNC:16898	protein_coding
LRFN5	14	41606856..41904549	45.9088	1.81004	3.50651	0.012508	0.0657253	1	145581	HGNC:20360	protein_coding
NGF	1	complement(115285915..115338253)	18.093	1.80928	3.50468	1.75732e-06	5.78276e-05	0.0612022	4803	HGNC:7808	protein_coding
SLX1A	16	30193843..30197566	26.1569	1.80763	3.50068	0.00293981	0.0237382	1	548593	HGNC:20922	protein_coding
SUSD2	22	24181487..24189106	11.1958	1.8047	3.49357	0.00451109	0.032431	1	56241	HGNC:30667	protein_coding
SNORA58B	1	154259727..154259862	59.4682	1.80125	3.48522	0.0256226	0.106994	1	109617023	HGNC:52208	snoRNA
TMEM198	2	219543663..219550595	18.1462	1.79964	3.48132	1.59825e-05	0.00038058	0.556623	130612	HGNC:33704	protein_coding
SNORD9	14	complement(21392151..21392253)	63.9394	1.79892	3.47959	0.00436248	0.031665	1	692053	HGNC:32705	snoRNA
TRR-CCT4-1	7	139340700..139340772	18.8433	1.79879	3.47928	0.0450427	#N/A	1	100189406	HGNC:34975	tRNA
LCNL1	9	136982993..136985758	63.2395	1.79827	3.47804	0.0115059	0.0621719	1	401562	HGNC:34436	protein_coding
NPEPL1	20	58689131..58715844	34.8697	1.7928	3.46487	0.000171754	0.00258251	1	79716	HGNC:16244	protein_coding
SNORD116-9	15	25073106..25073202	23.8813	1.79142	3.46155	0.029624	0.117836	1	100033421	HGNC:33075	snoRNA
GATA5	20	complement(62463497..62475995)	20.082	1.79082	3.46011	0.000594079	0.00700882	1	140628	HGNC:15802	protein_coding
SNORA49	12	132031224..132031360	262.634	1.78672	3.4503	0.00169978	0.0160073	1	677829	HGNC:32642	snoRNA
SNORD36A	9	133350456..133350527	5.10385	1.78492	3.44599	0.0149238	#N/A	1	26815	HGNC:10163	snoRNA
UBTD1	10	97498924..97571206	26.9147	1.7786	3.43092	0.00124707	0.012631	1	80019	HGNC:25683	protein_coding
MFAP2	1	complement(16974502..16981586)	276.674	1.77386	3.41969	3.60041e-05	0.000733151	1	4237	HGNC:7033	protein_coding
LOC105373991	2	236553699..236569257	7.25206	1.77291	3.41743	0.000477844	0.00591563	1	105373991		lncRNA
ERBB2	17	39688084..39728662	103.388	1.77128	3.41357	5.9026e-09	3.55926e-07	0.00020557	2064	HGNC:3430	protein_coding
CPXM1	20	complement(2794074..2800627)	415.619	1.77066	3.41209	0.000302951	0.00406069	1	56265	HGNC:15771	protein_coding
RBM24	6	17281361..17293875	147.179	1.76884	3.40781	0.00100771	0.0107379	1	221662	HGNC:21539	protein_coding
SNORA79B	14	complement(20323179..20323326)	232.46	1.76746	3.40453	0.000361874	0.00472034	1	109616976	HGNC:52222	snoRNA
LINC00923	15	complement(97742616..97874429)	7.59488	1.76594	3.40096	0.0127134	0.0665052	1	91948	HGNC:28088	lncRNA
MAP3K6	1	complement(27355179..27368037)	47.8037	1.76483	3.39834	5.69261e-05	0.00104601	1	9064	HGNC:6858	protein_coding
SRL	16	complement(4189374..4242253)	6.51808	1.76239	3.3926	0.000457776	0.00572797	1	6345	HGNC:11295	protein_coding
HLA-G	6	29826979..29831130	5.2766	1.76223	3.39222	0.00599099	0.0395043	1	3135	HGNC:4964	protein_coding
VPS9D1	16	complement(89707133..89721231)	27.5001	1.75754	3.38121	4.5658e-06	0.000133018	0.159013	9605	HGNC:13526	protein_coding
SELENBP1	1	complement(151364304..151372725)	96.3111	1.75694	3.37981	1.00807e-05	0.000260224	0.35108	8991	HGNC:10719	protein_coding
ARSA	22	complement(50622754..50628152)	32.0515	1.75638	3.3785	0.000101131	0.00167723	1	410	HGNC:713	protein_coding
COLEC11	2	3594832..3644644	6.58549	1.75593	3.37743	0.00548695	0.0371356	1	78989	HGNC:17213	protein_coding
PTGDS	9	136977504..136981742	789.515	1.75214	3.36858	0.00448657	0.0323044	1	5730	HGNC:9592	protein_coding
CDKN2A	9	complement(21967752..21995324)	5.03507	1.75202	3.36829	0.0134692	0.0689911	1	1029	HGNC:1787	protein_coding
LRP8	1	complement(53242364..53328070)	55.2693	1.75142	3.36691	1.11635e-05	0.000283164	0.38879	7804	HGNC:6700	protein_coding
NYNRIN	14	24399003..24419283	144.343	1.75114	3.36623	2.10485e-08	1.13965e-06	0.000733057	57523	HGNC:20165	protein_coding
CCL14	17	complement(35983288..35986729)	74.0542	1.75105	3.36603	0.000961113	0.0103596	1	6358	HGNC:10612	protein_coding
S100A2	1	complement(153561108..153565844)	5.78917	1.74755	3.35789	0.00539125	0.0367362	1	6273	HGNC:10492	protein_coding
SMOC1	14	69879388..70032366	16.483	1.74694	3.35646	0.00938456	0.0541538	1	64093	HGNC:20318	protein_coding
PPP1R14A	19	complement(38251237..38256374)	164.134	1.74528	3.3526	0.000853695	0.00941713	1	94274	HGNC:14871	protein_coding
SLC2A1	1	complement(42925375..42958868)	62.4272	1.7448	3.35148	0.00265003	0.0220782	1	6513	HGNC:11005	protein_coding
PTGIR	19	complement(46610040..46625097)	12.3535	1.74476	3.35138	0.000395314	0.00507007	1	5739	HGNC:9602	protein_coding
SNORA21	17	complement(38852863..38852995)	170.398	1.73919	3.33847	0.0198567	0.0900806	1	619505	HGNC:32611	snoRNA
BHLHE40	3	4979420..4985323	446.346	1.73761	3.33482	0.000160658	0.00244881	1	8553	HGNC:1046	protein_coding
COL1A2	7	94394561..94431232	4105.24	1.7375	3.33456	0.000551952	0.00663718	1	1278	HGNC:2198	protein_coding
SNORD95	5	complement(181243314..181243376)	34.4559	1.73703	3.33348	0.0475806	0.160038	1	619570	HGNC:32757	snoRNA
RIPOR3	20	complement(50586108..50692004)	23.4272	1.73471	3.32812	0.000371302	0.00481639	1	140876	HGNC:16168	protein_coding
CACNA1G	17	50560715..50629625	99.1427	1.73224	3.32244	9.7699e-05	0.00163669	1	8913	HGNC:1394	protein_coding
PPP1R1B	17	39626735..39636625	142.097	1.73181	3.32144	0.000903042	0.00980614	1	84152	HGNC:9287	protein_coding
LOC112268086	11	86873764..86877751	75.389	1.73152	3.32078	4.03249e-06	0.000118966	0.14044	112268086		lncRNA
PCOLCE	7	100602363..100608175	577.603	1.73137	3.32042	0.000975799	0.0104956	1	5118	HGNC:8738	protein_coding
LL21NC02-21A1.1	21	complement(45403806..45405442)	9.34982	1.72979	3.31679	0.00372085	0.0283599	1	101928745		lncRNA
LOC112268294	22	42130071..42132085	6.04863	1.72907	3.31514	0.00465949	0.0331708	1	112268294		lncRNA
KLF4	9	complement(107484852..107489769)	82.9474	1.72671	3.30972	0.00133669	0.0132905	1	9314	HGNC:6348	protein_coding
CRISPLD2	16	84819981..84909510	257.148	1.72631	3.30881	0.000245251	0.00342778	1	83716	HGNC:25248	protein_coding
BBC3	19	complement(47220822..47232998)	50.9843	1.72616	3.30845	0.000108384	0.00177606	1	27113	HGNC:17868	protein_coding
LINC01237	2	241881363..242078722	11.1994	1.72513	3.3061	0.00951832	0.054548	1	101927289	HGNC:49793	lncRNA
SIGLEC1	20	complement(3686970..3712600)	14.8841	1.72499	3.30577	0.00192166	0.0175325	1	6614	HGNC:11127	protein_coding
IFI27L2	14	complement(94127781..94129604)	54.1394	1.7192	3.29254	0.00197395	0.0178847	1	83982	HGNC:19753	protein_coding
RIMS4	20	complement(44751808..44810546)	53.516	1.7174	3.28843	0.000126429	0.00200704	1	140730	HGNC:16183	protein_coding
IQCN	19	complement(18257098..18274452)	70.3088	1.71232	3.27686	3.27798e-05	0.000682381	1	80726	HGNC:29350	protein_coding
P3H1	1	complement(42746335..42767084)	74.2259	1.71189	3.27589	1.03408e-05	0.000265471	0.360139	64175	HGNC:19316	protein_coding
MT2A	16	56608584..56609497	93.0796	1.71101	3.27389	0.0235374	0.101266	1	4502	HGNC:7406	protein_coding
SEPT5-GP1BB	22	19717220..19724774	75.7612	1.70952	3.27051	0.000330193	0.00437061	1	100526833		lncRNA
HSPB6	19	complement(35754566..35757029)	1624.04	1.70869	3.26865	0.00641337	0.0414119	1	126393	HGNC:26511	protein_coding
TAX1BP3	17	complement(3662893..3668679)	217.463	1.70868	3.26862	3.87235e-06	0.000114723	0.134862	30851	HGNC:30684	protein_coding
PLK3	1	44799952..44805995	42.1288	1.70819	3.2675	6.76169e-05	0.0012082	1	1263	HGNC:2154	protein_coding
MICALL2	7	complement(1433639..1459497)	27.1932	1.7039	3.2578	0.000763699	0.008622	1	79778	HGNC:29672	protein_coding
FAM138B	2	113577382..113578852	7.24881	1.7034	3.25668	0.0093619	0.0540498	1	654412	HGNC:33582	lncRNA
IRX3	16	complement(54283304..54286787)	49.4852	1.70262	3.25492	1.84779e-05	0.00043077	0.64353	79191	HGNC:14360	protein_coding
COLEC12	18	complement(316737..500701)	196.614	1.70154	3.25248	1.01739e-05	0.000261763	0.354328	81035	HGNC:16016	protein_coding
PPDPF	20	63520741..63522206	485.798	1.69979	3.24853	0.000226985	0.00322787	1	79144	HGNC:16142	protein_coding
FAM153A	5	complement(177694247..177783518)	7.65693	1.69931	3.24746	0.0034155	0.0266213	1	285596	HGNC:29940	protein_coding
TRPM4	19	49157792..49211841	38.2678	1.69842	3.24544	4.27663e-05	0.000845042	1	54795	HGNC:17993	protein_coding
MTMR9LP	1	complement(32231660..32241710)	50.2387	1.69833	3.24525	3.04801e-05	0.000641373	1	339483	HGNC:27920	transcribed_pseudogene
HIST1H2AB	6	complement(26033092..26033568)	8.6829	1.69798	3.24447	0.0247434	0.104736	1	8335	HGNC:4734	protein_coding
LOC105376134	9	complement(88527960..88534100)	25.6237	1.6971	3.2425	0.00125625	0.0126829	1	105376134		lncRNA
SNORA3B	11	8685439..8685569	34.2656	1.69612	3.24029	0.0189079	0.0872177	1	677826	HGNC:32638	snoRNA
SCARNA20	17	complement(60231516..60231645)	25.0818	1.69487	3.23747	0.00855176	0.0506636	1	677681	HGNC:32578	guide_RNA
DUSP1	5	complement(172768096..172771195)	539.347	1.69454	3.23673	0.0018943	0.0173286	1	1843	HGNC:3064	protein_coding
LINC02691	14	104223584..104288069	5.00986	1.69398	3.23549	0.0288375	0.115846	1	145195	HGNC:20358	lncRNA
TMEM141	9	136791344..136793317	41.8921	1.6938	3.23508	3.89986e-05	0.000783869	1	85014	HGNC:28211	protein_coding
FOXL2	3	complement(138944224..138947137)	98.0789	1.69369	3.23483	0.000102182	0.00168996	1	668	HGNC:1092	protein_coding
NPR2	9	35782086..35809731	114.983	1.69329	3.23393	6.25107e-07	2.34903e-05	0.0217706	4882	HGNC:7944	protein_coding
SNORD45A	1	75787889..75787972	34.5299	1.69329	3.23392	0.0108508	0.0596641	1	26805	HGNC:10184	snoRNA
ITGB7	12	complement(53191318..53207375)	5.43423	1.69197	3.23097	0.00319142	0.0252372	1	3695	HGNC:6162	protein_coding
CMTM3	16	66603996..66613892	100.954	1.69064	3.228	1.29075e-09	8.99131e-08	4.49529e-05	123920	HGNC:19174	protein_coding
ADRA2C	4	3766385..3768526	223.358	1.68963	3.22573	0.000663353	0.00765958	1	152	HGNC:283	protein_coding
PHYHD1	9	128920982..128942041	31.0378	1.6893	3.22499	6.07994e-05	0.00110845	1	254295	HGNC:23396	protein_coding
ANXA1	9	73151865..73170393	198.507	1.68792	3.22192	0.00551619	0.0372686	1	301	HGNC:533	protein_coding
LOC105374413	4	38744122..38748737	7.52995	1.68777	3.22159	0.00193573	0.0176454	1	105374413		lncRNA
LOC107987086	9	82433276..82434544	7.69729	1.68725	3.22043	0.00577736	0.0384323	1	107987086		lncRNA
ZNF423	16	complement(49487524..49857919)	34.8931	1.68699	3.21984	3.09217e-07	1.25932e-05	0.0107691	23090	HGNC:16762	protein_coding
AMIGO2	12	complement(47075707..47079959)	21.0151	1.68672	3.21924	0.00695047	0.0438065	1	347902	HGNC:24073	protein_coding
ANKRD30BL	2	complement(132147591..132258033)	8.89681	1.68438	3.21402	0.0194215	0.0888494	1	554226	HGNC:35167	protein_coding
PAPSS2	10	87659878..87747705	46.6547	1.68324	3.21148	5.88951e-05	0.0010771	1	9060	HGNC:8604	protein_coding
LOC112268084	11	complement(16435805..16443774)	9.85508	1.67935	3.20284	0.00733472	0.0455827	1	112268084		lncRNA
CPS1	2	210477685..210679107	10.057	1.67859	3.20114	0.00346329	0.0269308	1	1373	HGNC:2323	protein_coding
C15orf39	15	75201882..75212169	54.8295	1.67678	3.19714	1.79871e-05	0.000420167	0.626437	56905	HGNC:24497	protein_coding
IGFBP5	2	complement(216672105..216695549)	3377.39	1.67634	3.19616	0.00371604	0.0283476	1	3488	HGNC:5474	protein_coding
LOC107984214	10	complement(21726682..21751449)	9.9106	1.67414	3.1913	3.47602e-05	0.000712798	1	107984214		lncRNA
SNORA63	3	186787299..186787433	1006.06	1.67327	3.18937	0.00029589	0.00398435	1	6043	HGNC:10106	snoRNA
CCDC36	3	49198428..49258106	7.97089	1.66956	3.18117	0.00288976	0.0235459	1	339834	HGNC:27945	protein_coding
LINC01391	3	complement(138935189..138944020)	11.0358	1.66924	3.18047	0.000989657	0.0106036	1	103344930	HGNC:50666	lncRNA
EPHA6	3	96814581..97761532	12.333	1.66787	3.17746	0.000466652	0.0058172	1	285220	HGNC:19296	protein_coding
TWF2	3	complement(52228612..52239158)	55.6479	1.66637	3.17416	9.43826e-05	0.00158682	1	11344	HGNC:9621	protein_coding
C1QA	1	22636628..22639682	82.8559	1.66505	3.17125	0.00199588	0.0180333	1	712	HGNC:1241	protein_coding
LAMP5	20	9514358..9530524	136.875	1.66449	3.17001	0.0293637	0.117154	1	24141	HGNC:16097	protein_coding
GLIS3	9	complement(3824127..4310694)	57.7916	1.66414	3.16925	9.17884e-08	4.24153e-06	0.00319671	169792	HGNC:28510	protein_coding
LLGL1	17	18225593..18244875	47.0542	1.66389	3.16869	2.11295e-07	8.86745e-06	0.00735876	3996	HGNC:6628	protein_coding
ARPC4-TTLL3	3	9792548..9836356	19.0059	1.662	3.16454	0.0196174	0.0894122	1	100526693	HGNC:38830	protein_coding
GREM1	15	32718004..32745106	38.6606	1.66063	3.16155	0.0109145	0.0598871	1	26585	HGNC:2001	protein_coding
NAP1L3	X	complement(93670930..93673578)	62.4069	1.66016	3.16052	9.89384e-05	0.0016527	1	4675	HGNC:7639	protein_coding
SNORA6	3	39408391..39408539	236.626	1.65799	3.15577	0.00989403	0.0559665	1	574040	HGNC:32591	snoRNA
PLD3	19	40348395..40378490	170.228	1.6561	3.15164	2.77181e-06	8.55595e-05	0.0965339	23646	HGNC:17158	protein_coding
NBL1	1	19643229..19658456	1103.51	1.65526	3.14979	3.62488e-05	0.000736207	1	4681	HGNC:7650	protein_coding
P3H2	3	complement(189956728..190122437)	132.451	1.65287	3.14459	0.000860266	0.00947836	1	55214	HGNC:19317	protein_coding
JUN	1	complement(58780791..58784047)	998.607	1.65275	3.14432	0.000260941	0.00360101	1	3725	HGNC:6204	protein_coding
HSPA12B	20	3732685..3753111	64.7159	1.65184	3.14234	1.47747e-05	0.000356549	0.514559	116835	HGNC:16193	protein_coding
STRA6	15	complement(74179466..74212267)	101.896	1.65077	3.14002	0.000115674	0.00186808	1	64220	HGNC:30650	protein_coding
TFAP2C	20	56629306..56639283	126.896	1.65037	3.13914	0.000218327	0.00314111	1	7022	HGNC:11744	protein_coding
FXYD1	19	35137206..35143109	26.2805	1.64859	3.13528	0.00156721	0.0150493	1	5348	HGNC:4025	protein_coding
SNORD3B-2	17	complement(19063920..19064136)	81.3448	1.64797	3.13392	0.0405394	0.144564	1	780852	HGNC:33190	snoRNA
ADAMTS4	1	complement(161184302..161202339)	15.4072	1.64596	3.12955	0.00811715	0.0489588	1	9507	HGNC:220	protein_coding
LINC01260	20	complement(44656451..44671739)	7.16057	1.64338	3.12396	0.0209726	0.0934258	1	79015	HGNC:49900	lncRNA
C1QC	1	22643633..22648108	105.944	1.64323	3.12365	0.00195063	0.0177465	1	714	HGNC:1245	protein_coding
SNORA4	3	186787613..186787749	45.6217	1.64121	3.11928	0.0168806	0.0804751	1	619568	HGNC:32587	snoRNA
LOC105376147	9	complement(91691270..91719074)	6.9145	1.63932	3.11518	0.00749842	0.0464006	1	105376147		lncRNA
ITIH4	3	complement(52812962..52830701)	15.0667	1.63909	3.1147	0.000234422	0.00331342	1	3700	HGNC:6169	protein_coding
CORO2B	15	68518373..68727806	45.7767	1.63812	3.11259	2.10355e-05	0.000475203	0.732603	10391	HGNC:2256	protein_coding
G6PD	X	complement(154531390..154547569)	80.1523	1.63656	3.10923	1.45034e-07	6.32619e-06	0.0050511	2539	HGNC:4057	protein_coding
SNORA59A	1	12507246..12507397	11.6604	1.63552	3.10698	0.00990106	0.0559852	1	677885	HGNC:32653	snoRNA
CCN1	1	85580761..85583950	946.08	1.63539	3.10671	0.00942085	0.0542397	1	3491	HGNC:2654	protein_coding
BMP1	8	22165140..22212326	229.205	1.63499	3.10586	1.43993e-05	0.000350023	0.501484	649	HGNC:1067	protein_coding
STX18-IT1	4	complement(4476121..4481700)	10.9783	1.63392	3.10355	0.0035518	0.0274635	1	104472519	HGNC:41415	lncRNA
PIK3R2	19	18153163..18170532	101.486	1.63316	3.10191	3.26193e-08	1.69911e-06	0.00113603	5296	HGNC:8980	protein_coding
SNORA78	16	1965184..1965310	8.32341	1.63287	3.10129	0.0367957	#N/A	1	677844	HGNC:32664	snoRNA
PIDD1	11	complement(799179..809867)	36.0448	1.6326	3.1007	0.000716136	0.00818802	1	55367	HGNC:16491	protein_coding
LAGE3	X	complement(154477769..154479257)	11.652	1.63119	3.09768	0.00505437	0.0350818	1	8270	HGNC:26058	protein_coding
SLC47A1	17	19533854..19579034	77.4255	1.63092	3.0971	1.2764e-05	0.000315865	0.444532	55244	HGNC:25588	protein_coding
SNORA33	6	132817219..132817351	88.1184	1.63039	3.09596	0.0098888	0.0559665	1	594839	HGNC:32623	snoRNA
GJC2	1	228149930..228159826	15.6337	1.62987	3.09485	0.00104759	0.0110468	1	57165	HGNC:17494	protein_coding
SNORA11	X	54814370..54814500	281.096	1.629	3.09299	0.0373242	0.136941	1	677799	HGNC:32599	snoRNA
ADAMTS16	5	5140330..5320304	48.6368	1.6289	3.09276	0.0315895	0.122739	1	170690	HGNC:17108	protein_coding
SNORA41	2	206162228..206162359	8.03	1.62781	3.09044	0.0184845	#N/A	1	619569	HGNC:32634	snoRNA
FAH	15	80152823..80186949	48.5993	1.62777	3.09034	2.29795e-05	0.000510227	0.800306	2184	HGNC:3579	protein_coding
OXER1	2	complement(42762499..42764261)	21.9299	1.62698	3.08866	0.000450298	0.00566477	1	165140	HGNC:24884	protein_coding
TMEM120B	12	121712752..121782068	172.336	1.62645	3.08751	0.000569925	0.00679252	1	144404	HGNC:32008	protein_coding
FBXL8	16	67159957..67164174	28.7253	1.62643	3.08748	0.0120111	0.063979	1	55336	HGNC:17875	protein_coding
HIST1H3A	6	26020490..26020958	15.0894	1.62526	3.08498	0.043868	0.151952	1	8350	HGNC:4766	protein_coding
COL6A2	21	46098071..46132849	1194.34	1.62444	3.08321	0.000131658	0.00207592	1	1292	HGNC:2212	protein_coding
WDR86-AS1	7	151409161..151413354	10.07	1.62248	3.07904	0.00910485	0.0530514	1	100131176	HGNC:41186	lncRNA
SNORA72	8	complement(98042086..98042217)	81.7666	1.6205	3.07481	0.0219351	0.0962717	1	26775	HGNC:10234	snoRNA
IPO9-AS1	1	complement(201688256..201829559)	5.91322	1.61947	3.07263	0.003277	0.0257731	1	100873949	HGNC:40892	lncRNA
PHPT1	9	136848816..136851043	70.6247	1.61732	3.06805	4.70397e-05	0.000910214	1	29085	HGNC:30033	protein_coding
IL16	15	81196878..81314058	33.7584	1.61689	3.06714	0.00125655	0.0126829	1	3603	HGNC:5980	protein_coding
RNU5D-1	1	complement(44731069..44731168)	11.2928	1.61643	3.06616	0.0297393	#N/A	1	26830	HGNC:10214	snRNA
SLC49A3	4	complement(676205..690748)	8.12333	1.61603	3.06529	0.00100091	0.0106849	1	84179	HGNC:26177	protein_coding
ALKBH7	19	6372794..6375250	21.2413	1.61584	3.06489	0.000513109	0.00624943	1	84266	HGNC:21306	protein_coding
SNORD62B	9	131490486..131490571	23.3699	1.61533	3.06382	0.0304027	0.119864	1	692093	HGNC:23031	snoRNA
LOC101930370	4	complement(173131933..173169652)	8.7981	1.61508	3.06329	7.96993e-05	0.00138177	1	101930370		lncRNA
NKD1	16	50548396..50649249	126.966	1.61416	3.06134	2.73738e-05	0.000586588	0.953347	85407	HGNC:17045	protein_coding
RHBDF1	16	complement(58059..76355)	39.7014	1.61283	3.05852	0.000121004	0.00194072	1	64285	HGNC:20561	protein_coding
EHD1	11	complement(64851642..64879713)	52.2475	1.61268	3.05819	2.5465e-06	7.93391e-05	0.0886868	10938	HGNC:3242	protein_coding
SCAND1	20	complement(35953617..35955359)	21.3829	1.61135	3.05537	0.00407395	0.0302384	1	51282	HGNC:10566	protein_coding
LMNA	1	156082546..156140089	420.035	1.61023	3.05301	1.78946e-06	5.85679e-05	0.0623217	4000	HGNC:6636	protein_coding
APOBEC3C	22	39014236..39020352	93.362	1.6101	3.05273	2.66295e-06	8.27466e-05	0.0927426	27350	HGNC:17353	protein_coding
ARSI	5	complement(150296343..150302905)	18.9577	1.6094	3.05124	0.00420795	0.0308698	1	340075	HGNC:32521	protein_coding
LINC01474	9	complement(72871728..72874109)	11.7081	1.60897	3.05034	0.00399914	0.0298255	1	101927258	HGNC:51111	lncRNA
BLVRB	19	complement(40447768..40465745)	31.4558	1.60792	3.04811	0.000963369	0.0103774	1	645	HGNC:1063	protein_coding
SARDH	9	complement(133663074..133739958)	8.57666	1.60684	3.04585	0.000531769	0.00641974	1	1757	HGNC:10536	protein_coding
SRPX	X	complement(38149335..38220924)	68.2156	1.60683	3.04582	0.000251737	0.00350301	1	8406	HGNC:11309	protein_coding
LOC100507507	7	complement(143379155..143381025)	28.2528	1.60587	3.04378	0.00021658	0.00312367	1	100507507		lncRNA
LOC101929122	6	complement(159165899..159170007)	6.79217	1.60323	3.03823	0.00929114	0.0538051	1	101929122		lncRNA
RNH1	11	complement(494512..507255)	66.1012	1.60305	3.03785	2.60238e-05	0.000565448	0.90633	6050	HGNC:10074	protein_coding
SNX29P2	16	29302287..29365059	23.8039	1.60279	3.0373	0.00327797	0.0257731	1	440352	HGNC:31914	transcribed_pseudogene
CD248	11	complement(66314494..66317044)	571.925	1.60274	3.0372	0.000566054	0.0067602	1	57124	HGNC:18219	protein_coding
LOC105371493	17	complement(3638497..3652513)	12.6117	1.60264	3.03699	0.000565044	0.00675852	1	105371493		lncRNA
DPT	1	complement(168695468..168729206)	156.826	1.60146	3.0345	0.0399155	0.143237	1	1805	HGNC:3011	protein_coding
AKR1C3	10	5048766..5107686	11.9274	1.59887	3.02906	0.00463221	0.0330068	1	8644	HGNC:386	protein_coding
UCN2	3	complement(48561718..48563781)	14.4188	1.59745	3.02608	0.0370539	0.13643	1	90226	HGNC:18414	protein_coding
WDR86	7	complement(151377974..151410712)	129.417	1.59716	3.02548	0.000244792	0.00342475	1	349136	HGNC:28020	protein_coding
APCDD1	18	10454635..10489949	436.442	1.59615	3.02334	0.000554168	0.00665229	1	147495	HGNC:15718	protein_coding
SEMA3C	7	complement(80742536..80922389)	144.625	1.59612	3.0233	0.00270772	0.0224176	1	10512	HGNC:10725	protein_coding
SLC22A18	11	2899691..2925246	8.98686	1.59514	3.02123	0.0089866	0.0525625	1	5002	HGNC:10964	protein_coding
SNORA48	17	7574713..7574847	1152.7	1.5936	3.01802	0.000450553	0.00566493	1	652965	HGNC:32641	snoRNA
SNORA13	5	112161485..112161617	30.8301	1.59306	3.01689	0.0166689	0.0798408	1	654322	HGNC:32601	snoRNA
LTBP2	14	complement(74498183..74612593)	218.389	1.59224	3.01518	0.000138742	0.00217293	1	4053	HGNC:6715	protein_coding
HIST1H2BL	6	complement(27807479..27807931)	17.6682	1.59124	3.01307	0.0438829	0.151982	1	8340	HGNC:4748	protein_coding
IL15RA	10	complement(5948897..5978741)	11.7934	1.591	3.01259	0.00239381	0.020395	1	3601	HGNC:5978	protein_coding
RNU5F-1	1	complement(44721786..44721901)	5.1441	1.59096	3.01249	0.038137	#N/A	1	26828	HGNC:10216	snRNA
MFSD3	8	144508081..144511228	6.59565	1.59077	3.01209	0.0057319	0.0382607	1	113655	HGNC:25157	protein_coding
SLC27A1	19	17468745..17506169	50.3144	1.58948	3.00941	1.28142e-05	0.000316436	0.446279	376497	HGNC:10995	protein_coding
IFITM3	11	complement(319676..320860)	2006.08	1.58905	3.00851	5.61617e-05	0.0010348	1	10410	HGNC:5414	protein_coding
TMEM160	19	complement(47045909..47048624)	11.2128	1.58268	2.99526	0.00722707	0.0450938	1	54958	HGNC:26042	protein_coding
ADAM33	20	complement(3667965..3682690)	142.647	1.5797	2.98907	5.8571e-05	0.00107358	1	80332	HGNC:15478	protein_coding
LILRB5	19	complement(54249421..54257292)	9.0574	1.57952	2.9887	0.00343163	0.0267202	1	10990	HGNC:6609	protein_coding
CCBE1	18	complement(59430939..59698181)	78.4181	1.57933	2.9883	0.0084795	0.0503931	1	147372	HGNC:29426	protein_coding
LINC01117	2	176637754..176655958	5.32546	1.57753	2.98458	0.0120997	0.0642748	1	102724224	HGNC:49260	lncRNA
PDGFRL	8	17576433..17643133	20.5311	1.57717	2.98384	0.00385444	0.0290715	1	5157	HGNC:8805	protein_coding
CD151	11	832952..838835	187.019	1.57587	2.98114	6.22934e-05	0.00113215	1	977	HGNC:1630	protein_coding
PTH1R	3	46877689..46903799	84.2177	1.57557	2.98054	1.41909e-07	6.21311e-06	0.00494226	5745	HGNC:9608	protein_coding
GLIS2	16	4314761..4339597	76.9383	1.5754	2.98019	6.88998e-05	0.00122643	1	84662	HGNC:29450	protein_coding
DCHS1	11	complement(6621330..6655809)	203.581	1.57326	2.97576	2.52099e-06	7.87547e-05	0.0877984	8642	HGNC:13681	protein_coding
C11orf24	11	complement(68261338..68271973)	82.4459	1.57325	2.97575	2.12302e-06	6.77256e-05	0.0739385	53838	HGNC:1174	protein_coding
SNORD13	8	33513475..33513578	484.939	1.57306	2.97536	0.00911445	0.0530808	1	692084	HGNC:32711	snoRNA
CRYGN	7	complement(151428832..151448790)	22.8333	1.57277	2.97475	0.00687813	0.0435099	1	155051	HGNC:20458	protein_coding
SNORA25	11	complement(93730513..93730646)	25.4162	1.5725	2.97419	0.0259246	0.107787	1	684959	HGNC:32615	snoRNA
LOC101928092_1	X	complement(2566029..2609181)	11.8155	1.57195	2.97307	0.000954344	0.0103057	1	101928092		lncRNA
PLEKHG5	1	complement(6466092..6520061)	127.063	1.57127	2.97166	1.32038e-05	0.000323661	0.45985	57449	HGNC:29105	protein_coding
LOC653080	5	70719789..70872789	41.1618	1.56743	2.96375	0.00303793	0.0242702	1	653080		transcribed_pseudogene
LAMC3	9	131009174..131094473	123.085	1.56504	2.95887	0.00338848	0.0264547	1	10319	HGNC:6494	protein_coding
TSPAN13	7	16753755..16784536	141.165	1.56445	2.95765	0.000294798	0.00397194	1	27075	HGNC:21643	protein_coding
NINJ1	9	complement(93121496..93134304)	61.8117	1.56354	2.95579	0.00158242	0.0151489	1	4814	HGNC:7824	protein_coding
TST	22	complement(37010859..37020183)	19.0947	1.55926	2.94703	0.00811675	0.0489588	1	7263	HGNC:12388	protein_coding
PLK2	5	complement(58453982..58460139)	168.986	1.55916	2.94682	3.75162e-05	0.000757989	1	10769	HGNC:19699	protein_coding
PTPRVP	1	202168051..202189449	5.84349	1.55674	2.94188	0.0172853	0.0817524	1	148713	HGNC:13421	transcribed_pseudogene
ITGB2-AS1	21	44921035..44929680	9.43346	1.55653	2.94145	0.0045932	0.0328291	1	100505746	HGNC:44304	lncRNA
S1PR2	19	complement(10221433..10231331)	57.572	1.55631	2.94102	8.23067e-07	3.00111e-05	0.028665	9294	HGNC:3169	protein_coding
MRGPRF-AS1	11	69012354..69018447	14.2532	1.55278	2.93383	0.00626646	0.040715	1	101928200	HGNC:51140	lncRNA
APRT	16	complement(88809339..88811928)	47.2308	1.55057	2.92932	0.000909467	0.00987132	1	353	HGNC:626	protein_coding
SMPD1	11	6390414..6394998	45.2084	1.55018	2.92854	1.30563e-05	0.000320717	0.45471	6609	HGNC:11120	protein_coding
SNORA58	3	complement(131478998..131479233)	19.0356	1.54971	2.92758	0.00163141	0.0155074	1	677836	HGNC:32652	snoRNA
LOC107984832	16	29154296..29220863	10.7701	1.54925	2.92665	0.00359966	0.0276959	1	107984832		protein_coding
CSF1R	5	complement(150053291..150113372)	48.9987	1.54884	2.92582	0.00024236	0.003405	1	1436	HGNC:2433	protein_coding
SNORA31	13	complement(45337480..45337609)	39.4402	1.54847	2.92506	0.0157	0.0765994	1	677814	HGNC:32621	snoRNA
SNORD116-14	15	25080141..25080234	8.57053	1.54477	2.91759	0.0393148	#N/A	1	100033426	HGNC:33080	snoRNA
STARD3	17	39637080..39664201	92.2302	1.54456	2.91715	1.24127e-05	0.000309499	0.432295	10948	HGNC:17579	protein_coding
LOC101927272	16	50668855..50671639	8.19911	1.54429	2.91661	0.0140564	0.0709823	1	101927272		lncRNA
FNDC1	6	159169400..159272108	88.0218	1.54365	2.91531	0.000418867	0.00533402	1	84624	HGNC:21184	protein_coding
LOC101060179	11	45212476..45214744	62.0528	1.54338	2.91476	2.93223e-05	0.000620367	1	101060179		protein_coding
TMEM184B	22	complement(38219291..38273013)	81.2205	1.54267	2.91334	1.70149e-06	5.62409e-05	0.0592579	25829	HGNC:1310	protein_coding
SNORA7B	3	complement(129397210..129397348)	440.511	1.54189	2.91175	0.00557907	0.0375955	1	677797	HGNC:32593	snoRNA
SCN2A	2	165208056..165392310	8.46318	1.54053	2.90902	0.0340308	0.129066	1	6326	HGNC:10588	protein_coding
CIC	19	42268537..42295796	132.682	1.53985	2.90765	8.27951e-06	0.00022056	0.28835	23152	HGNC:14214	protein_coding
POM121L9P	22	24251621..24265524	7.17428	1.53907	2.90608	0.00868796	0.0512623	1	29774	HGNC:30080	transcribed_pseudogene
ENG	9	complement(127815012..127854773)	137.007	1.53608	2.90006	0.000308802	0.0041249	1	2022	HGNC:3349	protein_coding
FOXL2NB	3	138947217..138953992	90.4713	1.53606	2.90001	0.00040908	0.00522798	1	401089	HGNC:34428	protein_coding
GGT5	22	complement(24219654..24245142)	48.9268	1.53555	2.899	0.00356996	0.0275674	1	2687	HGNC:4260	protein_coding
CCR10	17	complement(42678889..42681843)	6.48589	1.5354	2.8987	0.00189141	0.0173168	1	2826	HGNC:4474	protein_coding
ATP11A	13	112690034..112887168	106.047	1.53194	2.89174	2.81847e-07	1.16041e-05	0.00981588	23250	HGNC:13552	protein_coding
ATOX1	5	complement(151742822..151758631)	46.3329	1.53168	2.89122	0.00227972	0.0196962	1	475	HGNC:798	protein_coding
P2RX6	22	21009699..21028013	7.32353	1.53022	2.88831	0.00720155	0.0449827	1	9127	HGNC:8538	protein_coding
SNHG9	16	1964996..1965504	14.053	1.52698	2.88182	0.0180953	0.0846916	1	735301	HGNC:33102	lncRNA
FAM117A	17	complement(49710329..49764131)	46.6426	1.52478	2.87744	3.00654e-05	0.000633791	1	81558	HGNC:24179	protein_coding
PTGES	9	complement(129738349..129753042)	24.507	1.52426	2.8764	0.0151719	0.0746822	1	9536	HGNC:9599	protein_coding
ORAI1	12	121626550..121642040	17.35	1.52166	2.87122	0.00135257	0.0134085	1	84876	HGNC:25896	protein_coding
RASIP1	19	complement(48720585..48740833)	13.6601	1.51894	2.86581	0.000223644	0.00319789	1	54922	HGNC:24716	protein_coding
NR4A3	9	99821855..99866893	26.2815	1.51814	2.86422	0.0142883	0.0717366	1	8013	HGNC:7982	protein_coding
C1orf122	1	37807790..37809454	22.9137	1.51738	2.86271	0.00572551	0.038229	1	127687	HGNC:24789	protein_coding
MEST	7	130486175..130506465	99.6543	1.51598	2.85994	0.00290969	0.0236422	1	4232	HGNC:7028	protein_coding
LOC107985549	22	28844489..28846512	5.48839	1.5153	2.85857	0.00483979	0.034039	1	107985549		lncRNA
LOC100287837	11	complement(73307511..73309361)	6.53419	1.51496	2.85791	0.00261389	0.0218317	1	100287837		lncRNA
LINC02033	3	complement(36820550..36822500)	7.07967	1.51489	2.85777	0.0105179	0.0584545	1	105377031	HGNC:52867	lncRNA
SAP25	7	complement(100572228..100573900)	33.1783	1.51427	2.85655	0.00519198	0.0357194	1	100316904	HGNC:41908	protein_coding
SNORD116-24	15	25094036..25094129	6.49805	1.51333	2.85468	0.021524	#N/A	1	100033435	HGNC:33090	snoRNA
ZNF521	18	complement(25061924..25352194)	25.7338	1.51289	2.85381	0.0013222	0.0131858	1	25925	HGNC:24605	protein_coding
PLEKHH3	17	complement(42667914..42677045)	58.0745	1.51258	2.85319	0.000561345	0.00672807	1	79990	HGNC:26105	protein_coding
TMEM204	16	1528678..1555568	51.49	1.51205	2.85216	0.000167536	0.00253542	1	79652	HGNC:14158	protein_coding
TGM2	20	complement(38127385..38166508)	802.409	1.51133	2.85074	0.00595207	0.0393254	1	7052	HGNC:11778	protein_coding
PRR5	22	44668547..44737681	33.8477	1.51114	2.85034	0.000296646	0.00399224	1	55615	HGNC:31682	protein_coding
SNORA36B	1	complement(220200546..220200676)	6.86057	1.51023	2.84855	0.028991	#N/A	1	677818	HGNC:32629	snoRNA
RTL8C	X	135032355..135033546	308.217	1.50665	2.84149	4.95166e-06	0.000141956	0.172451	8933	HGNC:2569	protein_coding
GPS1	17	82051465..82058064	41.4644	1.50657	2.84134	8.53571e-05	0.00146463	1	2873	HGNC:4549	protein_coding
GPX1	3	complement(49357171..49358600)	90.6015	1.5062	2.84061	0.00143102	0.0140253	1	2876	HGNC:4553	protein_coding
F10	13	113122799..113149529	20.948	1.50551	2.83924	0.0344266	0.13006	1	2159	HGNC:3528	protein_coding
CBLN3	14	complement(24426545..24429668)	23.1857	1.50485	2.83795	0.00180228	0.0167163	1	643866	HGNC:20146	protein_coding
SNORD15B	11	75404421..75404566	249.763	1.50426	2.83679	0.0245781	0.10426	1	114599	HGNC:16649	snoRNA
GALK1	17	complement(75757894..75765192)	15.5837	1.50292	2.83416	0.00378034	0.0287032	1	2584	HGNC:4118	protein_coding
C20orf96	20	complement(270863..290778)	61.8158	1.49821	2.82492	7.16364e-08	3.43266e-06	0.00249488	140680	HGNC:16227	protein_coding
SNORA71B	20	complement(38425195..38425330)	69.5064	1.49814	2.82477	0.0386917	0.14016	1	26776	HGNC:10233	snoRNA
FAM89B	11	65572538..65574190	82.8686	1.49712	2.82278	0.00231462	0.0198947	1	23625	HGNC:16708	protein_coding
PLEKHG4	16	67277820..67289500	15.0771	1.49546	2.81954	0.00135016	0.0133903	1	25894	HGNC:24501	protein_coding
CMTM1	16	66566439..66579135	12.2632	1.49496	2.81857	0.00054627	0.00657779	1	113540	HGNC:19172	protein_coding
SNORA67	17	7577955..7578091	80.4934	1.49446	2.81758	0.0173411	0.0819195	1	26781	HGNC:10224	snoRNA
HSPG2	1	complement(21822244..21937310)	268.417	1.49437	2.81741	0.000845425	0.00935957	1	3339	HGNC:5273	protein_coding
NR4A2	2	complement(156324432..156332724)	29.9801	1.49417	2.81703	0.0411196	0.145942	1	4929	HGNC:7981	protein_coding
GLI4	8	143267445..143276931	14.0662	1.49396	2.81661	0.00289339	0.0235518	1	2738	HGNC:4320	protein_coding
SNORA10	16	complement(1962334..1962466)	168.571	1.49392	2.81654	0.0367615	0.135674	1	574042	HGNC:32598	snoRNA
C13orf46	13	complement(113953705..113975026)	22.5922	1.49332	2.81537	0.000761738	0.00860819	1	100507747	HGNC:53786	protein_coding
EFEMP2	11	complement(65866441..65872934)	188.588	1.49252	2.8138	2.28238e-06	7.18781e-05	0.0794885	30008	HGNC:3219	protein_coding
SNORA14A	7	75943783..75943916	39.9627	1.4909	2.81065	0.0107846	0.0594542	1	677801	HGNC:32602	snoRNA
KIAA1755	20	complement(38210503..38260772)	47.4903	1.48995	2.80879	0.00137902	0.0136374	1	85449	HGNC:29372	protein_coding
CLEC11A	19	50723364..50725708	198.942	1.48973	2.80837	0.000567924	0.00677588	1	6320	HGNC:10576	protein_coding
LOC105373883	2	complement(219362506..219368400)	5.34079	1.48953	2.80798	0.00379861	0.02879	1	105373883		lncRNA
CKMT2	5	81227595..81266398	8.93075	1.48942	2.80776	0.00289785	0.0235707	1	1160	HGNC:1996	protein_coding
MYC	8	127735434..127742951	53.558	1.48924	2.80742	0.000970277	0.0104439	1	4609	HGNC:7553	protein_coding
TMEM119	12	complement(108589846..108598099)	138.509	1.48811	2.80521	0.000654143	0.00757196	1	338773	HGNC:27884	protein_coding
TRIP6	7	100867387..100873454	167.408	1.48769	2.8044	1.84143e-05	0.000429716	0.641315	7205	HGNC:12311	protein_coding
KDM7A-DT	7	140177261..140179640	18.3336	1.48678	2.80264	0.00374606	0.0285056	1	100134229	HGNC:48959	lncRNA
SOX18	20	complement(64047582..64049639)	28.3575	1.48632	2.80173	0.00562734	0.0378225	1	54345	HGNC:11194	protein_coding
RUSC1-AS1	1	complement(155316854..155324176)	21.8359	1.48559	2.80032	2.73402e-05	0.000586406	0.952175	284618	HGNC:26680	lncRNA
BRAT1	7	complement(2537810..2555758)	32.4423	1.48532	2.79979	0.00559856	0.0376724	1	221927	HGNC:21701	protein_coding
VCAN	5	83471674..83582303	726.651	1.48481	2.79879	0.0013759	0.0136167	1	1462	HGNC:2464	protein_coding
LINC00869	1	149607012..149679523	16.6634	1.48455	2.79829	0.000107324	0.0017634	1	57234	HGNC:29050	lncRNA
C20orf27	20	complement(3753499..3768388)	90.1454	1.4838	2.79685	0.000526599	0.00637713	1	54976	HGNC:15873	protein_coding
FBN1	15	complement(48408306..48645788)	324.889	1.4838	2.79684	0.00107229	0.011211	1	2200	HGNC:3603	protein_coding
ARSE	X	complement(2934632..2968312)	5.77233	1.48289	2.79508	0.00894974	0.0523831	1	415	HGNC:719	protein_coding
SNORD14C	11	complement(123059335..123059422)	102.253	1.48107	2.79156	0.0413447	0.146323	1	85389	HGNC:30352	snoRNA
SNORA113	12	69515440..69515593	5.70058	1.48103	2.79149	0.0169276	#N/A	1	109623461	HGNC:51851	snoRNA
EXOC3L2	19	complement(45212377..45234211)	24.197	1.47895	2.78746	0.00309108	0.0245937	1	90332	HGNC:30162	protein_coding
COL1A1	17	complement(50184096..50201649)	7185.19	1.47707	2.78383	0.00298184	0.0239863	1	1277	HGNC:2197	protein_coding
SEMA3F	3	50155058..50189075	38.5283	1.47628	2.7823	0.000123048	0.00196793	1	6405	HGNC:10728	protein_coding
F13A1	6	complement(6144078..6320691)	76.5836	1.47619	2.78214	0.0116302	0.0626167	1	2162	HGNC:3531	protein_coding
PNMT	17	39668019..39670475	19.4738	1.47211	2.77427	0.0205668	0.0921555	1	5409	HGNC:9160	protein_coding
KCND1	X	complement(48960983..48972103)	19.7359	1.4716	2.7733	5.21834e-06	0.000148688	0.181739	3750	HGNC:6237	protein_coding
PHETA2	22	42074244..42079438	49.4743	1.47145	2.77301	6.86028e-05	0.00122301	1	150368	HGNC:27161	protein_coding
QPRT	16	29670588..29698699	129.245	1.47099	2.77211	1.24576e-05	0.000309596	0.433861	23475	HGNC:9755	protein_coding
HIST1H2AE	6	26216920..26217483	79.8287	1.46946	2.76917	0.0143711	0.0719667	1	3012	HGNC:4724	protein_coding
CASKIN2	17	complement(75500261..75515537)	48.2908	1.46904	2.76837	0.000146869	0.0022773	1	57513	HGNC:18200	protein_coding
LGALS3BP	17	complement(78971255..78979923)	324.712	1.46507	2.76077	0.000418978	0.00533402	1	3959	HGNC:6564	protein_coding
ABCD1	X	153724851..153744755	22.6531	1.4641	2.75891	7.09022e-05	0.00125537	1	215	HGNC:61	protein_coding
SCARNA4	1	complement(155925958..155926086)	66.8476	1.46359	2.75795	0.0424529	0.148997	1	677771	HGNC:32560	guide_RNA
MXRA5	X	complement(3308565..3346652)	184.192	1.46327	2.75733	0.00497154	0.0346419	1	25878	HGNC:7539	protein_coding
RRAS	19	complement(49635292..49640143)	88.6756	1.4623	2.75548	0.00105211	0.0110745	1	6237	HGNC:10447	protein_coding
LOC107986451	5	complement(134526288..134528339)	8.0007	1.46136	2.75368	0.0412912	0.146239	1	107986451		lncRNA
MVB12A	19	17405741..17425332	32.881	1.45869	2.74859	0.000698856	0.008014	1	93343	HGNC:25153	protein_coding
FLRT1	11	64035970..64127289	43.3364	1.45658	2.74458	0.000375436	0.00485923	1	23769	HGNC:3760	protein_coding
LOC107984833	16	29289365..29290955	5.46102	1.45636	2.74415	0.00672472	0.042818	1	107984833		protein_coding
EMILIN1	2	27078615..27086403	437.675	1.4562	2.74385	6.42488e-05	0.00115866	1	11117	HGNC:19880	protein_coding
RASSF1	3	complement(50329786..50340936)	33.1237	1.456	2.74346	4.53273e-05	0.000884004	1	11186	HGNC:9882	protein_coding
MIIP	1	12019466..12032045	23.6048	1.4558	2.74309	0.00115075	0.0118508	1	60672	HGNC:25715	protein_coding
EPHX1	1	225810074..225845563	119.601	1.4555	2.74252	5.10399e-05	0.000961312	1	2052	HGNC:3401	protein_coding
MYO15B	17	75587545..75626851	154.364	1.45345	2.73862	9.63828e-05	0.00161812	1	80022	HGNC:14083	protein_coding
GPR35	2	240605430..240631259	5.27237	1.45303	2.73783	0.00983363	0.0557399	1	2859	HGNC:4492	protein_coding
SCAMP4	19	1905399..1926013	89.8323	1.45273	2.73725	0.000164733	0.00250191	1	113178	HGNC:30385	protein_coding
MMP2	16	55478830..55506691	1020.28	1.45145	2.73484	0.000103581	0.0017104	1	4313	HGNC:7166	protein_coding
SCUBE2	11	complement(9019500..9091599)	46.3903	1.45115	2.73427	0.000170823	0.00257348	1	57758	HGNC:30425	protein_coding
UNC13D	17	complement(75827225..75844717)	26.3368	1.4506	2.73322	0.00946439	0.0543592	1	201294	HGNC:23147	protein_coding
GPC1	2	240435663..240468076	157.222	1.4503	2.73266	0.00112161	0.0116019	1	2817	HGNC:4449	protein_coding
VAMP5	2	85584431..85593406	49.6	1.44937	2.73088	0.000876518	0.00960302	1	10791	HGNC:12646	protein_coding
SNORA22C	7	65065999..65066132	21.1584	1.44925	2.73066	0.0214305	0.0946446	1	109616965	HGNC:52197	snoRNA
TGFB2	1	218345284..218444619	54.4017	1.44835	2.72897	0.00311693	0.0247825	1	7042	HGNC:11768	protein_coding
PLVAP	19	complement(17351455..17377342)	71.0892	1.44759	2.72751	0.00212891	0.0187756	1	83483	HGNC:13635	protein_coding
CPTP	1	1324757..1328896	20.8495	1.44757	2.72749	0.00399025	0.0297782	1	80772	HGNC:28116	protein_coding
PAM16	16	complement(4340251..4351321)	22.3354	1.44724	2.72685	0.00619807	0.0404831	1	51025	HGNC:29679	protein_coding
NNAT	20	37521250..37523690	54.4374	1.44675	2.72593	0.0276581	0.112886	1	4826	HGNC:7860	protein_coding
FAM214B	9	complement(35104117..35116341)	29.9809	1.44618	2.72486	8.3092e-05	0.00142997	1	80256	HGNC:25666	protein_coding
MAP3K11	11	complement(65597755..65614221)	75.3639	1.44552	2.7236	0.000147566	0.00228508	1	4296	HGNC:6850	protein_coding
MAGEL2	15	complement(23643549..23647867)	20.8891	1.44542	2.72342	0.0126625	0.0663131	1	54551	HGNC:6814	protein_coding
ACOX2	3	complement(58505136..58537196)	21.6285	1.4449	2.72245	0.000450013	0.00566424	1	8309	HGNC:120	protein_coding
ABTB2	11	complement(34150987..34358010)	26.0258	1.44409	2.72091	0.00578532	0.0384623	1	25841	HGNC:23842	protein_coding
HCG23	6	32390510..32393691	6.91474	1.44295	2.71876	0.0137276	0.0698795	1	414764	HGNC:19713	lncRNA
USP46-AS1	4	52659406..52661498	25.2631	1.44293	2.71872	4.91006e-05	0.000936886	1	643783	HGNC:43991	lncRNA
PHLDA3	1	complement(201464278..201469188)	85.1853	1.44241	2.71774	0.000291994	0.00393871	1	23612	HGNC:8934	protein_coding
TNFRSF12A	16	3020368..3022383	38.0216	1.44204	2.71705	0.0318219	0.123314	1	51330	HGNC:18152	protein_coding
MICAL1	6	complement(109444062..109465968)	92.4994	1.43941	2.7121	0.000237126	0.00334557	1	64780	HGNC:20619	protein_coding
AHR	7	17298652..17346147	111.442	1.43932	2.71194	0.000849842	0.00939901	1	196	HGNC:348	protein_coding
KCTD15	19	33795540..33815761	63.318	1.43711	2.70778	6.5501e-05	0.0011767	1	79047	HGNC:23297	protein_coding
WNT5A	3	complement(55465715..55505261)	131.172	1.43651	2.70665	0.00381763	0.0288872	1	7474	HGNC:12784	protein_coding
GDPD3	16	complement(30104810..30113537)	27.2669	1.43582	2.70535	0.00110333	0.0114534	1	79153	HGNC:28638	protein_coding
LOC105373656	2	complement(144523544..144524444)	5.31869	1.43513	2.70407	0.023204	0.100261	1	105373656		lncRNA
GSTK1	7	143263429..143269129	128.727	1.43495	2.70372	3.11745e-05	0.000655394	1	373156	HGNC:16906	protein_coding
LOC105376447	10	complement(22247420..22254618)	10.3847	1.43415	2.70224	0.0319256	0.123593	1	105376447		lncRNA
SYDE1	19	15107401..15114985	56.4973	1.43402	2.70198	0.000465358	0.00580726	1	85360	HGNC:25824	protein_coding
GRAMD1A	19	34994727..35026471	61.5232	1.4328	2.6997	7.20199e-05	0.00126842	1	57655	HGNC:29305	protein_coding
PHF21B	22	complement(44881162..45010005)	51.5837	1.43267	2.69946	0.00276205	0.0227621	1	112885	HGNC:25161	protein_coding
LNCTAM34A	1	9182204..9192086	9.57034	1.43242	2.69899	0.00478836	0.0337689	1	102724571	HGNC:52548	lncRNA
C1QTNF6	22	complement(37180166..37199423)	41.9451	1.43224	2.69865	0.000222697	0.00319022	1	114904	HGNC:14343	protein_coding
HIST1H3D	6	complement(26196784..26199293)	43.1602	1.43208	2.69835	0.0240434	0.102742	1	8351	HGNC:4767	protein_coding
CNTNAP1	17	42679767..42699993	54.178	1.43095	2.69624	1.98936e-05	0.000455468	0.692834	8506	HGNC:8011	protein_coding
ETHE1	19	complement(43506719..43527201)	15.2812	1.43053	2.69546	0.00463889	0.0330443	1	23474	HGNC:23287	protein_coding
LOC105370687	14	complement(103332906..103334660)	5.02451	1.43023	2.69489	0.0086105	0.0509211	1	105370687		lncRNA
NR4A1	12	52022832..52059507	93.5332	1.43003	2.69452	0.0256175	0.106994	1	3164	HGNC:7980	protein_coding
LOC202181	5	complement(177618500..177672277)	106.508	1.42987	2.69423	5.79603e-06	0.000160828	0.201858	202181		transcribed_pseudogene
SLC10A3	X	complement(154487310..154490656)	17.3794	1.4293	2.69316	0.000140899	0.0021991	1	8273	HGNC:22979	protein_coding
TRAF4	17	28744004..28750956	35.6967	1.42833	2.69135	0.00098659	0.0105853	1	9618	HGNC:12034	protein_coding
GRN	17	44345086..44353106	140.201	1.42558	2.68623	0.00219537	0.0191932	1	2896	HGNC:4601	protein_coding
SNORA101B	14	complement(35762800..35762931)	27.0785	1.42478	2.68473	0.0289342	0.116115	1	107399303	HGNC:50406	snoRNA
KCNK15	20	44745605..44752313	9.88632	1.42048	2.67675	0.00148823	0.0144586	1	60598	HGNC:13814	protein_coding
POLR2L	11	complement(839721..842529)	46.2007	1.41909	2.67417	0.000590662	0.00699324	1	5441	HGNC:9199	protein_coding
SH3D21	1	36306348..36329221	72.0318	1.41904	2.67408	5.28542e-05	0.000987514	1	79729	HGNC:26236	protein_coding
CRYZL2P-SEC16B	1	complement(177928788..178038007)	8.74532	1.41754	2.67129	0.00283221	0.0231984	1	111240474	HGNC:53757	protein_coding
CD276	15	73683966..73714518	124.497	1.41689	2.6701	9.44869e-06	0.000245813	0.32907	80381	HGNC:19137	protein_coding
OLFML1	11	7485506..7511377	34.6667	1.41672	2.66978	0.0138715	0.0704013	1	283298	HGNC:24473	protein_coding
LOC105376520	11	complement(2373193..2375686)	12.6722	1.414	2.66474	0.00792167	0.0483167	1	105376520		lncRNA
SNORA50A	16	complement(58559796..58559931)	48.8478	1.41381	2.66439	0.0213859	0.0946446	1	677830	HGNC:32643	snoRNA
DOCK4	7	complement(111726110..112206399)	52.2665	1.41361	2.66403	1.08742e-06	3.82169e-05	0.0378716	9732	HGNC:19192	protein_coding
PLCG1-AS1	20	complement(41097994..41138000)	5.21829	1.41331	2.66347	0.00218801	0.0191448	1	101927117	HGNC:40450	lncRNA
FZD10	12	130162459..130165740	27.1987	1.41277	2.66249	0.00257125	0.0215372	1	11211	HGNC:4039	protein_coding
LSP1	11	1853084..1892263	55.2723	1.41258	2.66213	0.00882624	0.0518933	1	4046	HGNC:6707	protein_coding
COL5A3	19	complement(9959561..10010532)	114.747	1.41204	2.66114	0.00179347	0.0166569	1	50509	HGNC:14864	protein_coding
COX7A1	19	complement(36150922..36152447)	40.752	1.4118	2.6607	0.00384074	0.0289962	1	1346	HGNC:2287	protein_coding
HAUS7	X	complement(153447665..153495525)	35.6259	1.41072	2.6587	0.00126056	0.0127014	1	55559	HGNC:32979	protein_coding
PLSCR3	17	complement(7389727..7394525)	132.245	1.4106	2.65848	4.99111e-05	0.000945394	1	57048	HGNC:16495	protein_coding
AP2S1	19	complement(46838136..46850846)	67.0866	1.4088	2.65517	0.000100081	0.00166583	1	1175	HGNC:565	protein_coding
ISYNA1	19	complement(18434388..18438649)	87.7033	1.40789	2.65349	0.000814496	0.0091161	1	51477	HGNC:29821	protein_coding
TINAGL1	1	31576384..31587686	48.0737	1.40752	2.65281	0.00320474	0.0253254	1	64129	HGNC:19168	protein_coding
DNM1	9	128203379..128255244	143.451	1.40726	2.65234	3.13462e-06	9.48761e-05	0.109169	1759	HGNC:2972	protein_coding
ECI1	16	complement(2239402..2251587)	37.3748	1.40665	2.6512	0.00133503	0.0132854	1	1632	HGNC:2703	protein_coding
LINC01715	1	28643256..28648801	13.731	1.40644	2.65083	0.00705672	0.0442557	1	105378616	HGNC:52502	lncRNA
MIF-AS1	22	complement(23893710..23898930)	11.4229	1.40635	2.65066	0.0120885	0.0642592	1	284889	HGNC:27669	lncRNA
TSKU	11	76782313..76798154	97.5025	1.40609	2.65017	0.000307295	0.00411183	1	25987	HGNC:28850	protein_coding
IER5L	9	complement(129175552..129178261)	61.4853	1.40588	2.6498	0.00116993	0.012006	1	389792	HGNC:23679	protein_coding
ARAP3	5	complement(141653401..141682230)	45.1602	1.40497	2.64812	9.94583e-05	0.00165901	1	64411	HGNC:24097	protein_coding
CCND3	6	complement(41934933..42048894)	51.2162	1.40458	2.64741	0.000217048	0.00312849	1	896	HGNC:1585	protein_coding
LY6E-DT	8	complement(142982031..143018390)	7.81321	1.4045	2.64726	0.00660876	0.042241	1	100133669	HGNC:53728	lncRNA
SHC1	1	complement(154962298..154974492)	276.034	1.40337	2.64519	1.4346e-05	0.00034909	0.499627	6464	HGNC:10840	protein_coding
COL26A1	7	101362369..101559024	22.0665	1.40261	2.64379	0.0219598	0.0963258	1	136227	HGNC:18038	protein_coding
LOC105374101	3	129184054..129196304	7.5106	1.40221	2.64307	0.00857959	0.0507769	1	105374101		lncRNA
GALNT3	2	complement(165747588..165796352)	9.26669	1.40117	2.64116	0.00262904	0.0219268	1	2591	HGNC:4125	protein_coding
TPBG	6	82363206..82367417	72.4146	1.40103	2.64091	7.98412e-05	0.0013832	1	7162	HGNC:12004	protein_coding
SLCO2A1	3	complement(133932701..134029955)	39.049	1.40022	2.63942	0.0101922	0.0572156	1	6578	HGNC:10955	protein_coding
COL6A3	2	complement(237324012..237434822)	1478.82	1.39851	2.63629	0.000460666	0.00575796	1	1293	HGNC:2213	protein_coding
SLC43A2	17	complement(1569254..1630014)	17.1711	1.39824	2.6358	0.00141275	0.013893	1	124935	HGNC:23087	protein_coding
LOC100506688	5	complement(987177..997340)	5.96306	1.39699	2.63351	0.0482821	0.161745	1	100506688		lncRNA
PLCD1	3	complement(38007496..38029642)	20.9487	1.39699	2.63351	0.000159847	0.00244123	1	5333	HGNC:9060	protein_coding
RUSC2	9	35489833..35561898	96.3479	1.39675	2.63307	1.01572e-06	3.60226e-05	0.0353745	9853	HGNC:23625	protein_coding
SUFU	10	102502801..102633458	47.4206	1.39668	2.63295	1.07698e-07	4.87064e-06	0.00375081	51684	HGNC:16466	protein_coding
TPGS1	19	507497..519654	15.2322	1.39561	2.631	0.0214448	0.0946722	1	91978	HGNC:25058	protein_coding
DDX49	19	18919675..18928633	29.107	1.39459	2.62913	0.000159255	0.00243378	1	54555	HGNC:18684	protein_coding
CARM1	19	10871553..10923078	70.803	1.39312	2.62647	2.95048e-06	9.02391e-05	0.102756	10498	HGNC:23393	protein_coding
MIF	22	23894383..23895223	123.125	1.39297	2.62619	0.00402894	0.0299711	1	4282	HGNC:7097	protein_coding
AP5Z1	7	4775623..4794397	18.2464	1.39207	2.62455	0.000550529	0.00662565	1	9907	HGNC:22197	protein_coding
ST7-AS1	7	complement(116952446..116954334)	9.30737	1.39144	2.62341	5.47997e-05	0.00101467	1	93653	HGNC:16000	lncRNA
LOC100101478	X	complement(104060504..104062938)	8.8281	1.39138	2.62329	0.00766071	0.0471939	1	100101478		transcribed_pseudogene
LRIG1	3	complement(66378797..66501263)	93.8725	1.39134	2.62323	2.1244e-06	6.77256e-05	0.0739866	26018	HGNC:17360	protein_coding
SMC5-AS1	9	complement(70216059..70258874)	7.78142	1.39122	2.62301	0.0011084	0.0114959	1	100507299	HGNC:48718	lncRNA
DKK3	11	complement(11962979..12009827)	271.992	1.39026	2.62126	2.76333e-06	8.54105e-05	0.0962383	27122	HGNC:2893	protein_coding
AGAP4	10	complement(45825592..45853877)	6.26546	1.39001	2.6208	0.0417918	0.147453	1	119016	HGNC:23459	protein_coding
SNORA57	11	62665422..62665570	518.977	1.38933	2.61958	0.0355486	0.132666	1	692158	HGNC:32651	snoRNA
MIR3659HG	1	38082387..38119530	8.67285	1.38912	2.61919	0.00539624	0.0367562	1	105378653	HGNC:54306	lncRNA
IGDCC3	15	complement(65327127..65378002)	28.963	1.38888	2.61876	0.0065876	0.0421595	1	9543	HGNC:9700	protein_coding
ADRA1D	20	complement(4220630..4249287)	19.5623	1.38743	2.61612	0.00644229	0.0415182	1	146	HGNC:280	protein_coding
C6orf226	6	complement(42890265..42890821)	6.90867	1.38727	2.61583	0.0140711	0.0709823	1	441150	HGNC:34431	protein_coding
MUSTN1	3	complement(52833121..52835019)	40.2765	1.38546	2.61255	0.0164291	0.0789844	1	389125	HGNC:22144	protein_coding
ABCB8	7	151028422..151047782	37.3775	1.38511	2.61192	0.00144716	0.0141597	1	11194	HGNC:49	protein_coding
GLIPR1	12	75480754..75503863	148.776	1.38499	2.61171	0.000375938	0.00486189	1	11010	HGNC:17001	protein_coding
PVT1	8	127794533..128101253	24.864	1.38451	2.61083	0.00478147	0.0337674	1	5820	HGNC:9709	lncRNA
S100A6	1	complement(153534599..153536049)	470.018	1.38439	2.61062	0.00377428	0.0286708	1	6277	HGNC:10496	protein_coding
BCAR1	16	complement(75228181..75268007)	69.6909	1.38411	2.61012	0.00035367	0.00462885	1	9564	HGNC:971	protein_coding
SLC16A5	17	75087765..75106162	28.0481	1.38308	2.60824	0.000328042	0.00435201	1	9121	HGNC:10926	protein_coding
GLB1L	2	complement(219236598..219245444)	17.3746	1.38305	2.6082	0.000814212	0.0091161	1	79411	HGNC:28129	protein_coding
CSF1	1	109910506..109930992	46.9245	1.38218	2.60663	0.00292465	0.0237077	1	1435	HGNC:2432	protein_coding
HMBS	11	119084864..119093549	7.62609	1.38214	2.60655	0.00926765	0.0537584	1	3145	HGNC:4982	protein_coding
TNFSF13	17	7558292..7561608	49.2587	1.38089	2.6043	0.000244015	0.00342118	1	8741	HGNC:11928	protein_coding
C1QTNF5	11	complement(119338942..119346705)	27.8543	1.38073	2.60401	0.00109752	0.0114185	1	114902	HGNC:14344	protein_coding
SNAI1	20	49982980..49988886	30.2989	1.38015	2.60295	0.0233939	0.100835	1	6615	HGNC:11128	protein_coding
PCDHA2	5	140794852..141012347	5.18056	1.37912	2.6011	0.0444898	0.153265	1	56146	HGNC:8668	protein_coding
PARVB	22	43999164..44169233	37.9112	1.37733	2.59787	5.43086e-06	0.000153432	0.189141	29780	HGNC:14653	protein_coding
EIF4EBP1	8	38030534..38060365	28.699	1.37716	2.59757	0.0115349	0.0622811	1	1978	HGNC:3288	protein_coding
MFSD10	4	complement(2930556..2934859)	66.7352	1.37651	2.5964	0.00298519	0.0240049	1	10227	HGNC:16894	protein_coding
ZMAT3	3	complement(179017223..179071868)	134.43	1.37635	2.59611	0.00296302	0.0238513	1	64393	HGNC:29983	protein_coding
NUDT8	11	complement(67621421..67629937)	5.17307	1.37537	2.59434	0.0171447	0.0813024	1	254552	HGNC:8055	protein_coding
ROMO1	20	35699310..35700982	61.2397	1.37372	2.59137	0.00529986	0.0363291	1	140823	HGNC:16185	protein_coding
ID3	1	complement(23557926..23559501)	269.123	1.37227	2.58878	0.000582638	0.00691828	1	3399	HGNC:5362	protein_coding
ADAMTS9	3	complement(64515654..64688000)	452.963	1.37111	2.58669	0.0117566	0.0630771	1	56999	HGNC:13202	protein_coding
SCNN1D	1	1280436..1292029	11.9129	1.3707	2.58595	0.00435753	0.0316389	1	6339	HGNC:10601	protein_coding
CLEC10A	17	complement(7074537..7080307)	8.63712	1.36927	2.5834	0.0080572	0.0487637	1	10462	HGNC:16916	protein_coding
ADGRA2	8	37796883..37844896	490.523	1.36885	2.58264	0.000175897	0.00262643	1	25960	HGNC:17849	protein_coding
SIPA1	11	65638101..65650930	25.0805	1.36539	2.57646	0.000332131	0.00439128	1	6494	HGNC:10885	protein_coding
MICALL1	22	37906176..37942822	58.3763	1.36474	2.57529	0.000273344	0.00373026	1	85377	HGNC:29804	protein_coding
LOC100507351	17	77546941..77565024	44.161	1.3642	2.57433	0.00412139	0.0304357	1	100507351		lncRNA
KCNIP3	2	95297325..95386077	19.0987	1.36403	2.57403	0.0025728	0.0215425	1	30818	HGNC:15523	protein_coding
LOC100507437	14	complement(105417581..105419739)	8.25047	1.3635	2.57308	0.00527079	0.0361762	1	100507437		lncRNA
PLCD3	17	complement(45108959..45132524)	37.7754	1.36322	2.57258	0.00034752	0.00456115	1	113026	HGNC:9061	protein_coding
CTF1	16	30895824..30903560	25.5791	1.36178	2.57002	0.00793087	0.0483354	1	1489	HGNC:2499	protein_coding
ATXN2-AS	12	111599498..111600255	11.139	1.36033	2.56744	0.0214923	0.0948279	1	102723619	HGNC:51838	lncRNA
BAX	19	48954825..48961798	58.3147	1.35992	2.56671	0.000160184	0.00244477	1	581	HGNC:959	protein_coding
SCO2	22	complement(50523568..50526439)	7.55502	1.3598	2.5665	0.0158942	0.0771919	1	9997	HGNC:10604	protein_coding
FERMT3	11	64206662..64223891	20.1741	1.35903	2.56513	0.00944267	0.0542957	1	83706	HGNC:23151	protein_coding
CCND1	11	69641105..69654474	325.984	1.35866	2.56448	0.000326101	0.00433366	1	595	HGNC:1582	protein_coding
SCARF2	22	complement(20424584..20437825)	74.0867	1.35613	2.55997	0.00401158	0.0298896	1	91179	HGNC:19869	protein_coding
LOC107985020	17	complement(62626368..62627923)	35.0913	1.35497	2.55792	0.00229989	0.0198119	1	107985020		lncRNA
SLC25A22	11	complement(790475..798281)	29.9023	1.35441	2.55693	0.000591981	0.00700042	1	79751	HGNC:19954	protein_coding
IRF7	11	complement(612555..615999)	15.2999	1.35434	2.5568	0.0171338	0.0812804	1	3665	HGNC:6122	protein_coding
FKBP10	17	41812710..41823217	344.011	1.3543	2.55673	2.3162e-05	0.000511845	0.806662	60681	HGNC:18169	protein_coding
MRC1	10	17809348..17911164	34.4639	1.35357	2.55543	0.00140775	0.0138555	1	4360	HGNC:7228	protein_coding
MXRA8	1	complement(1352689..1363541)	161.993	1.35331	2.55498	0.000625984	0.00730971	1	54587	HGNC:7542	protein_coding
TRMT61A	14	103529196..103537073	31.9048	1.35315	2.55469	0.000743498	0.00843474	1	115708	HGNC:23790	protein_coding
LOC112268133	14	54604047..54614299	138.63	1.35111	2.55108	0.0105671	0.0586847	1	112268133		lncRNA
HPS1	10	complement(98416193..98446963)	36.2727	1.34982	2.54881	0.000822564	0.00918809	1	3257	HGNC:5163	protein_coding
KCNK6	19	38319845..38332076	128.051	1.34881	2.54702	0.0103931	0.0579531	1	9424	HGNC:6281	protein_coding
LOC105374052	3	complement(116170787..116179527)	20.1092	1.34628	2.54256	0.0303184	0.119653	1	105374052		lncRNA
GSTM2	1	109668022..109683997	132.341	1.3455	2.54118	0.000154268	0.00237624	1	2946	HGNC:4634	protein_coding
GSEC	11	complement(126341716..126355587)	8.20163	1.3454	2.54102	0.00507059	0.0351473	1	399972	HGNC:48645	lncRNA
FASTK	7	complement(151076621..151080883)	59.0326	1.34467	2.53972	0.000493874	0.00605944	1	10922	HGNC:24676	protein_coding
ADGRD1	12	130953907..131141469	53.6558	1.34426	2.539	0.0342643	0.129719	1	283383	HGNC:19893	protein_coding
GSTP1	11	67583595..67586653	225.391	1.34399	2.53853	0.00211751	0.0187388	1	2950	HGNC:4638	protein_coding
CD99P1_1	X	2609265..2657229	21.8288	1.34197	2.53498	2.52703e-05	0.000551129	0.880089	401577	HGNC:7083	transcribed_pseudogene
GET3	19	12737459..12748324	57.1463	1.34148	2.53411	4.93522e-05	0.000940149	1	439	HGNC:752	protein_coding
SLC12A4	16	complement(67943474..67968694)	129.228	1.34067	2.53268	1.32901e-05	0.000324752	0.462855	6560	HGNC:10913	protein_coding
NUDT22	11	64226258..64230016	30.1862	1.33992	2.53138	0.0072315	0.0451094	1	84304	HGNC:28189	protein_coding
GNB2	7	100673740..100679169	178.663	1.33945	2.53056	0.00067867	0.00780554	1	2783	HGNC:4398	protein_coding
FADS2	11	61816203..61867354	235.092	1.33944	2.53053	0.00112524	0.011624	1	9415	HGNC:3575	protein_coding
RASL11B	4	52862317..52866835	63.2453	1.33923	2.53016	0.00645496	0.0415727	1	65997	HGNC:23804	protein_coding
NDUFAF3	3	49020475..49023495	29.6237	1.33922	2.53015	0.000266881	0.00366565	1	25915	HGNC:29918	protein_coding
MOSPD3	7	100612162..100615377	27.669	1.33872	2.52927	0.000539479	0.00650945	1	64598	HGNC:25078	protein_coding
NFIX	19	12995475..13098796	553.005	1.33865	2.52915	3.79103e-05	0.000764628	1	4784	HGNC:7788	protein_coding
PSMB10	16	complement(67934506..67936850)	20.2905	1.33486	2.5225	0.0106616	0.0589991	1	5699	HGNC:9538	protein_coding
TOR4A	9	137277726..137282641	19.8147	1.33428	2.52149	0.00316473	0.0250686	1	54863	HGNC:25981	protein_coding
LINC00954	2	19868854..19885047	10.5934	1.33323	2.51967	0.0310292	0.121493	1	400946	HGNC:48668	lncRNA
IFITM4P	6	complement(29750807..29751148)	6.44997	1.33322	2.51965	0.00655181	0.0419871	1	340198	HGNC:21669	transcribed_pseudogene
P3H4	17	complement(41801952..41812710)	40.1386	1.32837	2.51118	0.000281176	0.00381927	1	10609	HGNC:16946	protein_coding
TBC1D10A	22	complement(30291990..30326941)	29.0073	1.3283	2.51107	0.000139157	0.00217703	1	83874	HGNC:23609	protein_coding
GPR183	13	complement(99294273..99307399)	8.76103	1.32808	2.51068	0.025494	0.106687	1	1880	HGNC:3128	protein_coding
SPATC1L	21	complement(46161148..46185163)	8.33993	1.3271	2.50898	0.0393002	0.141597	1	84221	HGNC:1298	protein_coding
SALL1	16	complement(51135975..51151272)	91.7763	1.32666	2.50822	0.00161416	0.0153936	1	6299	HGNC:10524	protein_coding
ASIC3	7	151048292..151052756	12.1887	1.32631	2.5076	0.021585	0.0951468	1	9311	HGNC:101	protein_coding
RASA3	13	complement(113977783..114132623)	108.911	1.32554	2.50627	3.00282e-06	9.14801e-05	0.104579	22821	HGNC:20331	protein_coding
SH3GL1	19	complement(4360369..4400547)	108.251	1.32553	2.50625	3.86458e-05	0.000778118	1	6455	HGNC:10830	protein_coding
LOC101927966	12	8358983..8369597	5.60099	1.3226	2.50116	0.0231921	0.100261	1	101927966		lncRNA
TRPV3	17	complement(3510502..3557812)	8.02573	1.32254	2.50106	0.0413077	0.146253	1	162514	HGNC:18084	protein_coding
CDC34	19	531720..542088	86.3854	1.32112	2.4986	1.29296e-05	0.00031794	0.4503	997	HGNC:1734	protein_coding
SYNPO	5	150586026..150659214	117.596	1.32109	2.49854	0.00016085	0.00245013	1	11346	HGNC:30672	protein_coding
LINC01137	1	complement(37454879..37474443)	5.36949	1.3209	2.49822	0.0071015	0.044441	1	728431	HGNC:49453	lncRNA
OBSL1	2	complement(219549408..219571573)	138.809	1.32031	2.4972	9.88264e-05	0.0016527	1	23363	HGNC:29092	protein_coding
SMO	7	129188633..129213548	106.91	1.32011	2.49686	4.83742e-05	0.000927576	1	6608	HGNC:11119	protein_coding
PRSS42P	3	complement(46829542..46834095)	8.36329	1.3194	2.49562	0.00210344	0.018678	1	339906	HGNC:30716	transcribed_pseudogene
MAGED1	X	51802998..51902354	215.94	1.31926	2.49537	0.000192236	0.00283746	1	9500	HGNC:6813	protein_coding
LTB4R2	14	24310140..24312053	13.0727	1.31864	2.4943	0.0096837	0.0551796	1	56413	HGNC:19260	protein_coding
DNAJC4	11	64230281..64234281	48.2867	1.31802	2.49323	0.00104962	0.0110582	1	3338	HGNC:5271	protein_coding
LOC101929882	2	complement(10041553..10043401)	6.52935	1.31722	2.49186	0.0362861	0.1346	1	101929882		lncRNA
KIF26B	1	245154985..245709432	114.789	1.3172	2.49182	0.0108771	0.059762	1	55083	HGNC:25484	protein_coding
RFX1	19	complement(13961530..14007514)	25.3365	1.31697	2.49143	5.40302e-05	0.00100546	1	5989	HGNC:9982	protein_coding
AKNA	9	complement(114334149..114398498)	101.692	1.31645	2.49052	0.000592867	0.00700042	1	80709	HGNC:24108	protein_coding
ORC6	16	46689646..46698394	5.43196	1.31626	2.4902	0.0106903	0.0591298	1	23594	HGNC:17151	protein_coding
FDXR	17	complement(74862497..74873031)	48.2444	1.31589	2.48956	0.0102742	0.0575384	1	2232	HGNC:3642	protein_coding
KLHDC3	6	43014103..43021298	75.2652	1.31557	2.48901	0.000126262	0.00200575	1	116138	HGNC:20704	protein_coding
BMP7	20	complement(57168753..57266641)	41.1274	1.31442	2.48703	0.00333395	0.0261077	1	655	HGNC:1074	protein_coding
LOC100129484	7	complement(5426281..5428927)	7.83105	1.31416	2.48658	0.00131311	0.0131076	1	100129484		protein_coding
LOC100287387	2	complement(238844546..238847907)	13.3141	1.31393	2.48618	0.00782476	0.0478508	1	100287387		lncRNA
RAB30	11	complement(82973133..83071897)	72.6472	1.31294	2.48447	0.000393897	0.00505888	1	27314	HGNC:9770	protein_coding
CERS4	19	8209329..8262433	40.076	1.31241	2.48356	1.96424e-05	0.0004516	0.684085	79603	HGNC:23747	protein_coding
MAFIP	GL000194.1	complement(53589..115073)	42.2581	1.3124	2.48354	0.00908981	0.0529875	1	727764	HGNC:31102	transcribed_pseudogene
SIX5	19	complement(45764785..45769252)	77.7161	1.31167	2.48229	0.000485672	0.00598846	1	147912	HGNC:10891	protein_coding
LRRC75B	22	complement(24585620..24593103)	21.3018	1.30954	2.47862	0.00842679	0.0502036	1	388886	HGNC:33155	protein_coding
PINLYP	19	43575399..43582104	9.12426	1.30909	2.47785	0.000741589	0.00841717	1	390940	HGNC:44206	protein_coding
YIF1A	11	complement(66284580..66289143)	39.0571	1.30909	2.47784	0.00223532	0.0194133	1	10897	HGNC:16688	protein_coding
AGPAT2	9	complement(136673143..136687457)	31.1336	1.30812	2.47619	0.00292849	0.0237077	1	10555	HGNC:325	protein_coding
MAN2B1	19	complement(12646508..12666777)	55.7753	1.30532	2.47139	0.000683467	0.00785297	1	4125	HGNC:6826	protein_coding
ZNF579	19	complement(55576774..55580848)	33.666	1.30431	2.46965	0.00546353	0.0370631	1	163033	HGNC:26646	protein_coding
BIN1	2	complement(127048023..127107154)	57.8916	1.30293	2.46729	5.53288e-05	0.00102229	1	274	HGNC:1052	protein_coding
BASP1-AS1	5	complement(17130028..17217422)	8.27781	1.30237	2.46634	0.0291167	0.116506	1	285696	HGNC:26609	lncRNA
CUEDC1	17	complement(57861243..57955412)	74.4183	1.30228	2.46618	0.000220283	0.00316339	1	404093	HGNC:31350	protein_coding
SPON1	11	13962723..14268133	299.804	1.30151	2.46486	0.000456533	0.00571548	1	10418	HGNC:11252	protein_coding
RAB32	6	146543833..146554953	22.6786	1.30143	2.46473	0.00321512	0.0253731	1	10981	HGNC:9772	protein_coding
NDUFA11	19	complement(5891276..5904013)	22.406	1.30053	2.46319	0.00251112	0.0211703	1	126328	HGNC:20371	protein_coding
LOC105378628	1	complement(31650457..31651487)	6.04633	1.30042	2.463	0.039307	0.141597	1	105378628		lncRNA
PLXNA3	X	154458281..154477779	40.7876	1.30034	2.46287	5.66683e-06	0.00015805	0.197359	55558	HGNC:9101	protein_coding
SMA5	5	complement(70481043..70585722)	87.325	1.29965	2.46169	0.00131895	0.0131591	1	11042		transcribed_pseudogene
ELN	7	74027772..74069907	151.01	1.2993	2.46109	0.0111728	0.0608753	1	2006	HGNC:3327	protein_coding
SESN2	1	28259452..28282491	31.1387	1.29885	2.46033	0.00425188	0.0311333	1	83667	HGNC:20746	protein_coding
THY1	11	complement(119417941..119424985)	208.578	1.29877	2.46018	0.0116856	0.0628056	1	7070	HGNC:11801	protein_coding
B3GALT4	6	33277123..33278825	7.22205	1.29853	2.45977	0.0225065	0.0981048	1	8705	HGNC:919	protein_coding
RPL39L	3	complement(187120948..187139496)	14.1652	1.29778	2.4585	0.0256648	0.107102	1	116832	HGNC:17094	protein_coding
HAAO	2	complement(42767087..42801002)	5.70391	1.29742	2.45788	0.000491858	0.00604742	1	23498	HGNC:4796	protein_coding
PRRX2	9	129665647..129722674	28.5715	1.29646	2.45626	0.0152718	0.0750753	1	51450	HGNC:21338	protein_coding
ZNRD2	11	65570459..65571888	10.5369	1.29622	2.45585	0.0192919	0.0884122	1	10534	HGNC:11328	protein_coding
KAT2A	17	complement(42113111..42121409)	116.503	1.29566	2.45489	4.94875e-05	0.000941191	1	2648	HGNC:4201	protein_coding
PSORS1C1	6	31114800..31140092	5.81591	1.29538	2.45441	0.0488282	0.163246	1	170679	HGNC:17202	protein_coding
MAPK3	16	complement(30114105..30123309)	76.287	1.2953	2.45428	0.000501435	0.00613285	1	5595	HGNC:6877	protein_coding
PLOD1	1	11934717..11975537	142.235	1.29476	2.45336	0.00211269	0.0187246	1	5351	HGNC:9081	protein_coding
COPZ2	17	complement(48026167..48048086)	50.7276	1.29403	2.45212	0.000280411	0.00381333	1	51226	HGNC:19356	protein_coding
MIRLET7BHG	22	46085997..46113928	153.978	1.29286	2.45014	0.00135827	0.0134593	1	400931	HGNC:37189	lncRNA
ASB16-AS1	17	complement(44175973..44186717)	31.574	1.29219	2.449	6.00892e-05	0.00109771	1	339201	HGNC:25442	lncRNA
CERCAM	9	128405994..128437351	47.2732	1.2911	2.44715	0.00011287	0.00183796	1	51148	HGNC:23723	protein_coding
MXD4	4	complement(2247432..2262109)	125.593	1.28939	2.44424	0.000630869	0.00735363	1	10608	HGNC:13906	protein_coding
CYTL1	4	complement(5014586..5019470)	11.5603	1.28888	2.44338	0.0362143	0.134398	1	54360	HGNC:24435	protein_coding
C5AR2	19	47331614..47347329	6.75765	1.28875	2.44316	0.0304218	0.119919	1	27202	HGNC:4527	protein_coding
TMEM256	17	complement(7402975..7404097)	47.714	1.288	2.4419	0.00496857	0.0346316	1	254863	HGNC:28618	protein_coding
GLMP	1	complement(156292687..156295689)	38.7956	1.28728	2.44068	0.000237709	0.00334975	1	112770	HGNC:29436	protein_coding
BLID	11	complement(122115340..122116215)	64.4498	1.2862	2.43884	0.00521625	0.0358546	1	414899	HGNC:33495	protein_coding
RAB38	11	complement(87809490..88175504)	5.63794	1.28618	2.43882	0.0195493	0.0892413	1	23682	HGNC:9776	protein_coding
FGFR1	8	complement(38411138..38468834)	159.186	1.28607	2.43863	1.98488e-06	6.39769e-05	0.0691276	2260	HGNC:3688	protein_coding
RAB4B	19	40778247..40796942	31.8257	1.28256	2.4327	0.00331905	0.026026	1	53916	HGNC:9782	protein_coding
BICRA	19	47608196..47703277	51.914	1.28119	2.43039	7.40887e-05	0.00129954	1	29998	HGNC:4332	protein_coding
TOM1	22	35299275..35347994	59.9066	1.2806	2.4294	0.000789357	0.00888159	1	10043	HGNC:11982	protein_coding
CDC42EP2	11	65314866..65322417	60.2456	1.27889	2.42653	0.00235281	0.0201635	1	10435	HGNC:16263	protein_coding
SORCS2	4	7192538..7742828	35.237	1.27883	2.42641	0.000878399	0.00961911	1	57537	HGNC:16698	protein_coding
ROGDI	16	complement(4796962..4802950)	33.3734	1.2788	2.42638	0.000492789	0.00605249	1	79641	HGNC:29478	protein_coding
ERF	19	complement(42247561..42255128)	183.504	1.278	2.42503	0.000105077	0.00173169	1	2077	HGNC:3444	protein_coding
ZYX	7	143381227..143391111	577.285	1.27763	2.42441	0.00182545	0.0168908	1	7791	HGNC:13200	protein_coding
AEN	15	88604601..88632281	25.5949	1.27683	2.42306	0.0048974	0.03432	1	64782	HGNC:25722	protein_coding
BTBD2	19	complement(1985438..2015714)	84.8613	1.27649	2.42248	0.000959269	0.0103445	1	55643	HGNC:15504	protein_coding
COL6A1	21	45981749..46005049	1809.72	1.27583	2.42138	0.00331441	0.0260071	1	1291	HGNC:2211	protein_coding
DHRS1	14	complement(24290598..24299780)	19.0919	1.27566	2.42109	0.000286338	0.00387811	1	115817	HGNC:16445	protein_coding
ZFP36	19	39406847..39409407	778.954	1.27518	2.42028	0.0236161	0.101456	1	7538	HGNC:12862	protein_coding
ZNF821	16	complement(71859680..71885353)	14.1637	1.27499	2.41997	6.60028e-05	0.00118389	1	55565	HGNC:28043	protein_coding
INTS1	7	complement(1470277..1504389)	63.0942	1.27446	2.41909	0.00160407	0.0153161	1	26173	HGNC:24555	protein_coding
TUBA1A	12	complement(49184795..49189324)	503.13	1.27444	2.41905	8.83421e-05	0.00150259	1	7846	HGNC:20766	protein_coding
JMJD8	16	complement(681666..684334)	54.3498	1.2734	2.41731	0.000423072	0.00537734	1	339123	HGNC:14148	protein_coding
ATP6V0D1	16	complement(67438019..67481157)	65.8372	1.27323	2.41701	0.000485814	0.00598846	1	9114	HGNC:13724	protein_coding
KSR1	17	27456441..27626438	75.5582	1.2732	2.41697	5.51334e-06	0.000154825	0.192013	8844	HGNC:6465	protein_coding
ENPP2	8	complement(119557077..119673404)	541.125	1.27207	2.41508	0.00432776	0.0315208	1	5168	HGNC:3357	protein_coding
LOC107987326	22	complement(44016894..44024179)	7.66355	1.27177	2.41458	0.00122749	0.0124651	1	107987326		lncRNA
UCN	2	complement(27307400..27308445)	7.78664	1.27162	2.41432	0.0110622	0.0604418	1	7349	HGNC:12516	protein_coding
LINC01116	2	complement(176629581..176637574)	17.9558	1.27151	2.41414	0.0330831	0.126521	1	375295	HGNC:49259	lncRNA
VSIG4	X	complement(66021738..66040125)	13.2996	1.27119	2.41361	0.0181412	0.0848213	1	11326	HGNC:17032	protein_coding
CYB561D2	3	50350695..50368197	7.00692	1.27081	2.41297	0.00585659	0.0387825	1	11068	HGNC:30253	protein_coding
SF3B5	6	complement(144094884..144095573)	60.2767	1.27075	2.41287	0.00490496	0.0343318	1	83443	HGNC:21083	protein_coding
EDNRA	4	147480917..147544954	266.822	1.27009	2.41177	0.0012055	0.0123087	1	1909	HGNC:3179	protein_coding
GRIK2	6	101393708..102070083	14.2182	1.26974	2.41118	0.0448571	0.15412	1	2898	HGNC:4580	protein_coding
CTDSP1	2	218398233..218405941	142.965	1.26856	2.40922	9.33615e-05	0.00157507	1	58190	HGNC:21614	protein_coding
PFKL	21	44300040..44327373	72.9519	1.26692	2.40647	7.15874e-05	0.00126462	1	5211	HGNC:8876	protein_coding
SNORA23	11	9428766..9428954	308.419	1.26572	2.40448	0.00623847	0.0406869	1	677808	HGNC:32613	snoRNA
CCDC106	19	55647400..55653161	17.7705	1.26557	2.40422	0.0010741	0.0112249	1	29903	HGNC:30181	protein_coding
CDC42EP1	22	37560480..37569405	112.017	1.26418	2.4019	0.000591302	0.00699727	1	11135	HGNC:17014	protein_coding
CALHM2	10	complement(103446783..103452405)	49.8305	1.26416	2.40187	0.000734288	0.00835055	1	51063	HGNC:23493	protein_coding
NOS3	7	150991017..151014588	11.0649	1.26363	2.401	0.00929185	0.0538051	1	4846	HGNC:7876	protein_coding
COL8A2	1	complement(36095239..36126207)	31.0863	1.26123	2.397	0.00453147	0.0325538	1	1296	HGNC:2216	protein_coding
SLC35E2B	1	complement(1659798..1692795)	142.432	1.26118	2.39692	2.11777e-05	0.000477044	0.737555	728661	HGNC:33941	protein_coding
S100A11	1	complement(152032506..152037004)	268.042	1.259	2.39329	0.0085059	0.0504945	1	6282	HGNC:10488	protein_coding
DNM1P41	15	complement(84166547..84170984)	16.8979	1.25848	2.39244	0.00175779	0.0163948	1	440299	HGNC:35191	transcribed_pseudogene
BCAR3	1	complement(93561741..93847219)	12.2955	1.25791	2.39149	0.000234778	0.00331645	1	8412	HGNC:973	protein_coding
NR2F6	19	complement(17231885..17245342)	36.976	1.25769	2.39113	0.0010485	0.0110514	1	2063	HGNC:7977	protein_coding
P4HA2	5	complement(132190147..132227863)	112.498	1.25447	2.38579	0.000565641	0.00675872	1	8974	HGNC:8547	protein_coding
SYNE3	14	complement(95407266..95516693)	23.8735	1.25408	2.38514	0.00233878	0.020058	1	161176	HGNC:19861	protein_coding
FZD10-AS1	12	complement(130151593..130161678)	36.895	1.25397	2.38497	0.00217785	0.0190774	1	440119	HGNC:48632	lncRNA
C1QTNF7	4	15339818..15446169	66.9282	1.25358	2.38433	0.00626734	0.040715	1	114905	HGNC:14342	protein_coding
LOC105371492	17	complement(3652550..3658015)	28.4778	1.25287	2.38316	0.00293902	0.0237382	1	105371492		lncRNA
PGBD5	1	complement(230314490..230426332)	16.8123	1.25277	2.38298	0.00583867	0.038711	1	79605	HGNC:19405	protein_coding
NIBAN2	9	complement(127505339..127579031)	121.401	1.25245	2.38246	0.00162266	0.0154557	1	64855	HGNC:25282	protein_coding
FAAP20	1	complement(2184457..2212720)	23.9718	1.25148	2.38086	0.000324612	0.00431678	1	199990	HGNC:26428	protein_coding
SH3PXD2B	5	complement(172325181..172454525)	141.843	1.25048	2.3792	0.000470829	0.00585675	1	285590	HGNC:29242	protein_coding
LIMK1	7	74083804..74122525	66.6996	1.25024	2.37881	0.000829615	0.00923636	1	3984	HGNC:6613	protein_coding
SH3RF3	2	109129205..109504635	28.3479	1.24988	2.37821	2.8721e-05	0.000609858	1	344558	HGNC:24699	protein_coding
FAM3A	X	complement(154506159..154516257)	37.988	1.2498	2.37808	0.00675765	0.042934	1	60343	HGNC:13749	protein_coding
SLC44A2	19	10602455..10644557	141.348	1.24862	2.37614	4.25685e-05	0.000843275	1	57153	HGNC:17292	protein_coding
CYS1	2	complement(10056799..10080411)	27.5051	1.24852	2.37598	0.00083566	0.00927733	1	192668	HGNC:18525	protein_coding
GAS6-DT	13	113864177..113866832	8.63562	1.24701	2.37349	0.00807395	0.0488245	1	100506394	HGNC:43694	lncRNA
DOK5	20	54475593..54651171	11.9272	1.24563	2.37123	0.0392428	0.141475	1	55816	HGNC:16173	protein_coding
ARHGAP6	X	complement(11137543..11665920)	20.3981	1.24522	2.37055	0.00134837	0.0133782	1	395	HGNC:676	protein_coding
LOC107984952	1	44819122..44821994	18.0005	1.2451	2.37035	0.000717028	0.00819421	1	107984952		lncRNA
MED24	17	complement(40019097..40054636)	53.5629	1.24449	2.36934	2.11635e-05	0.000477044	0.73706	9862	HGNC:22963	protein_coding
WDR45	X	complement(49074433..49101121)	38.464	1.24437	2.36915	0.000439817	0.00555939	1	11152	HGNC:28912	protein_coding
NDUFS7	19	1383904..1395584	15.5619	1.24401	2.36857	0.00774117	0.0474914	1	374291	HGNC:7714	protein_coding
LOC643201	5	complement(176143085..176199295)	9.95248	1.24399	2.36853	0.049423	0.164316	1	643201		transcribed_pseudogene
MAF	16	complement(79202624..79601952)	43.5989	1.24389	2.36836	0.000554007	0.00665229	1	4094	HGNC:6776	protein_coding
CRB2	9	123354065..123380326	19.7736	1.24381	2.36823	0.0232361	0.10034	1	286204	HGNC:18688	protein_coding
TGFB3	14	complement(75958061..75983011)	335.979	1.24351	2.36774	0.0303639	0.119772	1	7043	HGNC:11769	protein_coding
IRF2BPL	14	complement(77024543..77028708)	110.727	1.24315	2.36716	7.02217e-05	0.00124582	1	64207	HGNC:14282	protein_coding
GPAA1	8	144082634..144086216	57.1443	1.24304	2.36696	0.00435351	0.0316195	1	8733	HGNC:4446	protein_coding
SERPINH1	11	75562253..75572811	623.591	1.24296	2.36684	0.00175307	0.0163704	1	871	HGNC:1546	protein_coding
LOC105372266	19	8008390..8015581	7.9305	1.24247	2.36604	0.0242205	0.103169	1	105372266		lncRNA
LOC102725044	14	24271228..24298855	6.34992	1.2424	2.36592	0.00494802	0.03454	1	102725044		lncRNA
DBH-AS1	9	complement(133654587..133657408)	10.4987	1.2423	2.36576	0.0169838	0.0807362	1	138948	HGNC:24155	lncRNA
COG8	16	complement(69328621..69339623)	37.7103	1.24201	2.36528	0.000109894	0.00179572	1	84342	HGNC:18623	protein_coding
LOC105371981	18	9708672..9716356	43.8173	1.24163	2.36466	0.00528606	0.0362597	1	105371981		lncRNA
CAPN5	11	77066971..77126155	44.1209	1.24031	2.3625	0.0013411	0.0133287	1	726	HGNC:1482	protein_coding
BCAT2	19	complement(48795064..48811029)	24.7485	1.2402	2.36231	0.000982247	0.0105581	1	587	HGNC:977	protein_coding
RAMP3	7	45157778..45184250	21.7961	1.23947	2.36112	0.026374	0.109125	1	10268	HGNC:9845	protein_coding
NXN	17	complement(799310..979776)	125.648	1.23926	2.36078	1.49941e-05	0.000359982	0.5222	64359	HGNC:18008	protein_coding
HYDIN2	1	146486332..146822034	24.6362	1.23866	2.3598	0.000265033	0.00364886	1	100288805	HGNC:33129	transcribed_pseudogene
SV2C	5	75847463..76353939	16.3876	1.2383	2.3592	0.0186649	0.0865268	1	22987	HGNC:30670	protein_coding
HLA-DRB5	6	complement(32517343..32530316)	54.8002	1.23713	2.3573	0.0430351	0.150294	1	3127	HGNC:4953	protein_coding
TRPT1	11	complement(64223799..64226254)	21.6547	1.23705	2.35716	0.0139945	0.0707556	1	83707	HGNC:20316	protein_coding
PLTP	20	complement(45898620..45912364)	87.8487	1.23665	2.35651	0.000575414	0.00684396	1	5360	HGNC:9093	protein_coding
DNLZ	9	complement(136359483..136363811)	7.29686	1.23565	2.35488	0.00579002	0.0384623	1	728489	HGNC:33879	protein_coding
LOC105372952	22	complement(22294096..22298046)	29.0224	1.2356	2.35479	0.00479606	0.0337925	1	105372952		lncRNA
NOCT	4	139015781..139045939	6.881	1.23379	2.35184	0.0357549	0.133223	1	25819	HGNC:14254	protein_coding
CHCHD10	22	complement(23765834..23767972)	101.354	1.23347	2.35132	0.01694	0.0806455	1	400916	HGNC:15559	protein_coding
LAMB2	3	complement(49121114..49133066)	210.443	1.23302	2.35058	4.75109e-05	0.000916292	1	3913	HGNC:6487	protein_coding
PLXNB2	22	complement(50274979..50307646)	145.088	1.23285	2.35031	0.000252465	0.00350895	1	23654	HGNC:9104	protein_coding
TSBP1-AS1	6	32255173..32407730	5.57652	1.23244	2.34964	0.0204619	0.0918778	1	101929163	HGNC:39756	lncRNA
LOC102724965	2	complement(45648733..45652048)	6.08307	1.23142	2.34798	0.00292661	0.0237077	1	102724965		protein_coding
COLGALT1	19	17555649..17583159	71.7593	1.23114	2.34752	5.0239e-05	0.000950832	1	79709	HGNC:26182	protein_coding
ITGB5	3	complement(124761948..124901411)	140.578	1.23102	2.34732	4.88333e-05	0.000933313	1	3693	HGNC:6160	protein_coding
FN1	2	complement(215360440..215436167)	653.745	1.23014	2.3459	0.00734249	0.0455945	1	2335	HGNC:3778	protein_coding
C3AR1	12	complement(8056844..8066359)	6.27277	1.22979	2.34533	0.0186382	0.0864523	1	719	HGNC:1319	protein_coding
ZNHIT1	7	101218165..101224191	68.6981	1.22933	2.34458	0.00266402	0.0221552	1	10467	HGNC:21688	protein_coding
B3GNT9	16	complement(67148104..67150998)	71.9687	1.22814	2.34265	2.12334e-05	0.000477823	0.739495	84752	HGNC:28714	protein_coding
CD82	11	44565610..44620363	17.7029	1.22804	2.34249	0.015059	0.0743109	1	3732	HGNC:6210	protein_coding
KLLN	10	complement(87859161..87863437)	5.04797	1.22661	2.34017	0.00217781	0.0190774	1	100144748	HGNC:37212	protein_coding
WAS	X	48683753..48691427	10.9838	1.22617	2.33945	0.016839	0.0803097	1	7454	HGNC:12731	protein_coding
ZMYM3	X	complement(71239624..71255197)	51.3536	1.22605	2.33925	1.14153e-06	3.96411e-05	0.0397562	9203	HGNC:13054	protein_coding
YBX2	17	complement(7288254..7294639)	19.8216	1.22521	2.3379	0.0130334	0.0676784	1	51087	HGNC:17948	protein_coding
SELENON	1	25800193..25818221	158.084	1.2249	2.3374	0.000218013	0.00313853	1	57190	HGNC:15999	protein_coding
SDC1	2	complement(20200797..20225433)	55.9225	1.22476	2.33717	0.0316155	0.122808	1	6382	HGNC:10658	protein_coding
ARHGDIA	17	complement(81867719..81871406)	337.995	1.22402	2.33597	0.000869728	0.00955554	1	396	HGNC:678	protein_coding
CTC-338M12.4	5	181246541..181257586	17.8314	1.22391	2.3358	0.00557441	0.0375749	1	101928649		lncRNA
LOC107985311	19	31348650..31421466	26.301	1.22356	2.33522	0.0252375	0.106001	1	107985311		lncRNA
ATOH8	2	85753786..85791383	32.811	1.22292	2.33419	0.000241987	0.00340182	1	84913	HGNC:24126	protein_coding
LOC101927789	11	65455286..65467009	6.82247	1.22267	2.33378	0.00698802	0.043943	1	101927789		transcribed_pseudogene
ACADS	12	120725826..120740008	11.537	1.22219	2.33301	0.00372858	0.0283976	1	35	HGNC:90	protein_coding
PAXX	9	136992418..136993988	47.6781	1.22114	2.33131	0.00656842	0.0420754	1	286257	HGNC:27849	protein_coding
TMEM88	17	7854886..7856099	17.2149	1.22018	2.32976	0.0086512	0.05111	1	92162	HGNC:32371	protein_coding
INAFM1	19	47274423..47275723	87.0308	1.218	2.32624	0.0302516	0.119531	1	255783	HGNC:27406	protein_coding
FES	15	90884421..90895776	15.4146	1.21782	2.32595	0.00231212	0.0198805	1	2242	HGNC:3657	protein_coding
PRH1-PRR4	12	complement(10845849..11171625)	11.7761	1.2173	2.32511	0.0406299	0.144732	1	100533464		lncRNA
MARVELD1	10	97713730..97718150	198.936	1.21722	2.32498	0.0001587	0.00243007	1	83742	HGNC:28674	protein_coding
ADAMTS10	19	complement(8580240..8610715)	99.5979	1.21555	2.3223	0.00022401	0.00320048	1	81794	HGNC:13201	protein_coding
OLFML3	1	113979391..113982254	285.775	1.21405	2.31987	0.00106134	0.0111524	1	56944	HGNC:24956	protein_coding
LINC01138	1	complement(148432959..148459920)	36.9651	1.21371	2.31934	0.0100266	0.0565118	1	388685	HGNC:49454	lncRNA
LOC105374339	4	786981..796687	31.1474	1.21345	2.31892	0.0126675	0.0663245	1	105374339		lncRNA
ARF5	7	127588411..127591700	238.179	1.21276	2.3178	5.86108e-05	0.00107358	1	381	HGNC:658	protein_coding
PKD1P4-NPIPA8	16	complement(18317919..18352445)	57.8238	1.21173	2.31615	0.0224199	0.0978656	1	110006323		transcribed_pseudogene
RHOF	12	complement(121777754..121793688)	20.4104	1.2111	2.31514	0.00408389	0.030293	1	54509	HGNC:15703	protein_coding
PPM1M	3	52245725..52250599	55.5225	1.20993	2.31326	8.2226e-06	0.000219545	0.286369	132160	HGNC:26506	protein_coding
CYTH4	22	37282508..37315341	19.3405	1.2095	2.31258	0.0155552	0.0760763	1	27128	HGNC:9505	protein_coding
CYB5R3	22	complement(42617840..42649392)	155.125	1.20876	2.31139	0.000473316	0.00587225	1	1727	HGNC:2873	protein_coding
SULT1A1	16	complement(28605587..28623586)	26.8583	1.20835	2.31074	0.0189271	0.087289	1	6817	HGNC:11453	protein_coding
ARMC6	19	19033603..19058176	15.848	1.20828	2.31061	0.00152921	0.0147706	1	93436	HGNC:25049	protein_coding
ADCY7	16	50246138..50318135	29.583	1.20705	2.30865	0.000486757	0.00599417	1	113	HGNC:238	protein_coding
ATP13A1	19	complement(19645198..19663676)	40.7434	1.20647	2.30772	0.001383	0.0136597	1	57130	HGNC:24215	protein_coding
LGI4	19	complement(35124513..35135059)	18.5192	1.206	2.30696	0.0155606	0.0760763	1	163175	HGNC:18712	protein_coding
CD163L1	12	complement(7320510..7444185)	10.1629	1.20587	2.30676	0.0207297	0.0926897	1	283316	HGNC:30375	protein_coding
CRNDE	16	complement(54918863..54929189)	14.8376	1.20514	2.30559	0.000302382	0.00405539	1	643911	HGNC:37078	protein_coding
REX1BD	19	18588685..18592337	43.2169	1.20504	2.30544	0.00841064	0.0501586	1	55049	HGNC:26098	protein_coding
IDH3G	X	complement(153785768..153794375)	48.194	1.2047	2.3049	0.000378134	0.0048833	1	3421	HGNC:5386	protein_coding
POLD1	19	50384291..50418018	12.0763	1.20397	2.30372	0.00155214	0.0149364	1	5424	HGNC:9175	protein_coding
IFITM2	11	308107..309410	706.734	1.20269	2.30169	0.00904464	0.0528192	1	10581	HGNC:5413	protein_coding
WDR18	19	984328..994570	20.3437	1.20243	2.30126	0.00953667	0.0546245	1	57418	HGNC:17956	protein_coding
PTK7	6	43076268..43161720	523.689	1.20196	2.30052	2.53903e-05	0.000552712	0.884267	5754	HGNC:9618	protein_coding
SFRP1	8	complement(41261962..41309473)	2081.18	1.20161	2.29996	0.0326946	0.125673	1	6422	HGNC:10776	protein_coding
S100A16	1	complement(153606883..153613137)	59.3716	1.20154	2.29985	0.005157	0.0355941	1	140576	HGNC:20441	protein_coding
HLX	1	220879443..220885059	11.142	1.20012	2.29759	0.0144229	0.0721021	1	3142	HGNC:4978	protein_coding
ADCY3	2	complement(24819169..24920237)	73.6385	1.20011	2.29757	0.000511455	0.0062358	1	109	HGNC:234	protein_coding
SORBS3	8	22544990..22575788	152.263	1.20009	2.29754	3.56816e-05	0.000728537	1	10174	HGNC:30907	protein_coding
SAP30	4	173370954..173377532	26.0972	1.19962	2.29679	0.0018392	0.016971	1	8819	HGNC:10532	protein_coding
TELO2	16	1493345..1510459	31.7939	1.19904	2.29586	0.00107731	0.0112433	1	9894	HGNC:29099	protein_coding
LOC105370946	15	complement(84452694..84458490)	8.62367	1.19763	2.29362	0.0445389	0.153366	1	105370946		lncRNA
KIF9-AS1	3	47164370..47244116	7.802	1.19648	2.29179	0.00167987	0.0158774	1	285352	HGNC:26822	lncRNA
TNFRSF10B	8	complement(23020133..23069187)	92.5204	1.19627	2.29146	7.52814e-05	0.00131722	1	8795	HGNC:11905	protein_coding
LOC101927673	11	64000355..64007076	16.5954	1.19589	2.29085	0.00559554	0.0376629	1	101927673		lncRNA
HYAL2	3	complement(50317790..50322850)	37.5935	1.19487	2.28923	0.00729234	0.0453676	1	8692	HGNC:5321	protein_coding
MAP1S	19	17719480..17734515	28.0586	1.19414	2.28808	0.00359748	0.0276883	1	55201	HGNC:15715	protein_coding
ARRDC1-AS1	9	complement(137615332..137618895)	17.1755	1.19361	2.28724	0.00460486	0.0328822	1	85026	HGNC:23395	lncRNA
SLC52A2	8	144358547..144361286	17.0092	1.19345	2.28698	0.0282415	0.114397	1	79581	HGNC:30224	protein_coding
HELZ2	20	complement(63558086..63574239)	13.6598	1.19317	2.28654	0.00471975	0.0334874	1	85441	HGNC:30021	protein_coding
MAP1LC3A	20	34546823..34560345	47.1043	1.19258	2.2856	0.0117347	0.0629954	1	84557	HGNC:6838	protein_coding
LMF2	22	complement(50502949..50507781)	74.1626	1.19246	2.28542	0.00198085	0.0179236	1	91289	HGNC:25096	protein_coding
PKD1P1	16	16317609..16350608	126.936	1.19245	2.28541	0.0178754	0.0838981	1	339044	HGNC:30065	transcribed_pseudogene
LYNX1	8	complement(142771197..142777872)	23.9592	1.19033	2.28205	0.0167495	0.0800735	1	66004	HGNC:29604	protein_coding
DNMBP	10	complement(99875571..100009948)	90.0233	1.18949	2.28073	7.85361e-05	0.00136566	1	23268	HGNC:30373	protein_coding
ZC3H12D	6	complement(149446795..149485014)	6.46986	1.18876	2.27956	0.00544808	0.0369797	1	340152	HGNC:21175	protein_coding
TCN2	22	30607083..30627271	22.54	1.18843	2.27905	0.0055407	0.0374126	1	6948	HGNC:11653	protein_coding
NDUFB2	7	140696708..140706643	103.312	1.18756	2.27767	0.0037929	0.028756	1	4708	HGNC:7697	protein_coding
ASPSCR1	17	81977550..82017669	28.7373	1.18731	2.27728	0.0068562	0.0433947	1	79058	HGNC:13825	protein_coding
FANCG	9	complement(35073838..35080016)	21.0748	1.18618	2.27549	0.00157026	0.0150673	1	2189	HGNC:3588	protein_coding
RTEL1	20	63657810..63696253	31.6536	1.18603	2.27525	0.00794511	0.0483865	1	51750	HGNC:15888	protein_coding
PTGDR	14	52267256..52276724	9.98038	1.1857	2.27473	0.00957715	0.0547641	1	5729	HGNC:9591	protein_coding
SLC37A4	11	complement(119024112..119030906)	15.4457	1.18559	2.27456	0.00515354	0.0355808	1	2542	HGNC:4061	protein_coding
RREB1	6	7107743..7251980	72.6025	1.18545	2.27434	2.26747e-09	1.50323e-07	7.89692e-05	6239	HGNC:10449	protein_coding
PPP1R32	11	61481120..61490928	11.3556	1.18485	2.2734	0.029437	0.11733	1	220004	HGNC:28869	protein_coding
SCARNA26A	1	complement(155679108..155679255)	308.62	1.18441	2.2727	0.0483131	0.161802	1	106633810	HGNC:50385	guide_RNA
FZD2	17	44557484..44561262	37.2713	1.18418	2.27234	0.000572269	0.00681698	1	2535	HGNC:4040	protein_coding
PPP2R5D	6	42984570..43012342	87.7483	1.18301	2.27049	3.8739e-06	0.000114723	0.134916	5528	HGNC:9312	protein_coding
GYPC	2	126655935..126696675	68.4274	1.18222	2.26926	0.00179407	0.0166569	1	2995	HGNC:4704	protein_coding
MFSD12	19	complement(3538270..3557592)	37.6897	1.18155	2.26821	0.00163142	0.0155074	1	126321	HGNC:28299	protein_coding
PSMD3	17	39980807..39997959	100.737	1.18149	2.26811	5.19993e-05	0.000973881	1	5709	HGNC:9560	protein_coding
KCNIP2	10	complement(101825971..101843920)	20.1053	1.18127	2.26777	0.000257383	0.00356456	1	30819	HGNC:15522	protein_coding
SNORA22	7	65755526..65755659	78.7881	1.18113	2.26754	0.0495057	0.164521	1	677807	HGNC:32612	snoRNA
AP2A2	11	925809..1012245	52.612	1.18071	2.26689	3.604e-05	0.000733242	1	161	HGNC:562	protein_coding
PSKH1	16	67893254..67929676	46.2835	1.18042	2.26643	0.000263332	0.00363187	1	5681	HGNC:9529	protein_coding
SLC12A9	7	100826869..100867012	44.0881	1.17996	2.2657	0.00518668	0.0357039	1	56996	HGNC:17435	protein_coding
COL14A1	8	120124467..120373573	289.106	1.17986	2.26556	0.0114876	0.062112	1	7373	HGNC:2191	protein_coding
NTRK3	15	complement(87859749..88256796)	16.3686	1.17934	2.26473	0.00149287	0.0144855	1	4916	HGNC:8033	protein_coding
APOBEC3F	22	39019081..39055972	21.0293	1.17924	2.26458	8.55506e-06	0.000226474	0.297947	200316	HGNC:17356	protein_coding
UBXN6	19	complement(4445006..4458759)	69.1424	1.17898	2.26416	0.00301937	0.0241964	1	80700	HGNC:14928	protein_coding
LY6E	8	143018485..143022410	676.92	1.17832	2.26314	0.00108315	0.0112942	1	4061	HGNC:6727	protein_coding
CSAD	12	complement(53157663..53181663)	114.369	1.17817	2.26289	0.000177609	0.00264667	1	51380	HGNC:18966	protein_coding
HSF2BP	21	complement(43453987..43659499)	5.1733	1.1778	2.26231	0.013178	0.0681564	1	11077	HGNC:5226	protein_coding
KIAA1958	9	112486827..112669397	28.4796	1.17626	2.25991	1.3356e-05	0.000326021	0.46515	158405	HGNC:23427	protein_coding
SPSB3	16	complement(1776712..1782571)	52.0102	1.17592	2.25937	0.0157636	0.0767171	1	90864	HGNC:30629	protein_coding
H19	11	complement(1995176..2001466)	250.085	1.17584	2.25925	0.0413528	0.146323	1	283120	HGNC:4713	lncRNA
SBNO1-AS1	12	123364948..123365804	7.28583	1.17503	2.25798	0.0291176	0.116506	1	112268105	HGNC:54355	lncRNA
SPNS1	16	28973999..28984769	35.0212	1.17346	2.25553	0.0084504	0.0503105	1	83985	HGNC:30621	protein_coding
PTOV1-AS1	19	complement(49838645..49851676)	8.5525	1.17304	2.25486	0.00266008	0.0221303	1	100506033	HGNC:44174	lncRNA
EPHB4	7	complement(100802565..100827523)	268.67	1.1722	2.25356	0.000332489	0.00439353	1	2050	HGNC:3395	protein_coding
SUMF2	7	56064007..56080672	86.6016	1.17191	2.2531	3.34012e-05	0.000691616	1	25870	HGNC:20415	protein_coding
SHARPIN	8	complement(144098637..144104248)	42.313	1.17184	2.25298	0.0107758	0.0594196	1	81858	HGNC:25321	protein_coding
OCEL1	19	17226226..17229219	18.4349	1.17178	2.25289	0.00417526	0.0306782	1	79629	HGNC:26221	protein_coding
METTL27	7	complement(73834590..73842527)	12.0255	1.17141	2.25232	0.0388931	0.140584	1	155368	HGNC:19068	protein_coding
ADGRB3	6	68635282..69389506	32.1715	1.17136	2.25223	0.0289886	0.116212	1	577	HGNC:945	protein_coding
MDK	11	46380784..46383837	921.519	1.17112	2.25187	0.00144172	0.0141124	1	4192	HGNC:6972	protein_coding
SLC2A8	9	127397138..127407898	16.9413	1.1706	2.25105	0.00814703	0.0491082	1	29988	HGNC:13812	protein_coding
SNX15	11	65027439..65040572	23.8541	1.17052	2.25093	0.00792372	0.0483167	1	29907	HGNC:14978	protein_coding
FGD1	X	complement(54445454..54496234)	56.2286	1.17008	2.25025	0.000209945	0.00304114	1	2245	HGNC:3663	protein_coding
B4GALT2	1	43979202..43991171	53.4945	1.17007	2.25023	0.00116987	0.012006	1	8704	HGNC:925	protein_coding
CAPNS1	19	36140066..36150353	127.462	1.16973	2.2497	8.65514e-05	0.0014786	1	826	HGNC:1481	protein_coding
LINC01145	1	complement(145164099..145216052)	21.0559	1.16919	2.24886	0.00626036	0.040715	1	103091866	HGNC:49462	lncRNA
DMPK	19	complement(45769709..45782490)	123.134	1.16848	2.24775	0.000181763	0.00269995	1	1760	HGNC:2933	protein_coding
CLCN7	16	complement(1444933..1475084)	90.8249	1.16825	2.24738	0.00361011	0.0277397	1	1186	HGNC:2025	protein_coding
NECAB3	20	complement(33657087..33674428)	28.7881	1.16819	2.24729	0.00411958	0.0304357	1	63941	HGNC:15851	protein_coding
NRROS	3	196639694..196662004	9.59109	1.16772	2.24657	0.0175919	0.0827858	1	375387	HGNC:24613	protein_coding
RILP	17	complement(1646150..1650077)	9.08333	1.16741	2.24608	0.0065468	0.0419715	1	83547	HGNC:30266	protein_coding
RPP25	15	complement(74955102..74957434)	11.8131	1.16706	2.24554	0.00966655	0.0551133	1	54913	HGNC:30361	protein_coding
ACKR3	2	236537131..236582358	35.4144	1.16653	2.24471	0.00681279	0.0431317	1	57007	HGNC:23692	protein_coding
HSPB1	7	76302673..76304292	476.927	1.16531	2.24282	0.0296325	0.117843	1	3315	HGNC:5246	protein_coding
TMEM222	1	27322145..27336400	32.0446	1.16472	2.24189	0.00184635	0.01701	1	84065	HGNC:25363	protein_coding
PRDX6	1	173477335..173488815	238.099	1.16405	2.24085	1.26894e-06	4.34831e-05	0.0441934	9588	HGNC:16753	protein_coding
GPRC5B	16	complement(19856691..19886045)	159.752	1.16219	2.23797	7.00036e-05	0.00124418	1	51704	HGNC:13308	protein_coding
PSME2	14	complement(24143365..24146646)	116.096	1.1615	2.2369	0.000207699	0.0030161	1	5721	HGNC:9569	protein_coding
LINC01089	12	complement(121795267..121802946)	113.784	1.16119	2.23643	0.00257543	0.0215568	1	338799	HGNC:27886	lncRNA
SYNC	1	complement(32679906..32703596)	25.3891	1.16059	2.23549	0.0014656	0.0142803	1	81493	HGNC:28897	protein_coding
SLC25A45	11	complement(65375192..65383701)	6.87905	1.15998	2.23454	0.00381946	0.0288917	1	283130	HGNC:27442	protein_coding
LOC105377134	21	14027399..14062633	79.6118	1.15986	2.23436	0.00677161	0.0429642	1	105377134		lncRNA
SEC61A1	3	128052437..128071683	322.77	1.15972	2.23413	2.43287e-05	0.000534086	0.847294	29927	HGNC:18276	protein_coding
TSEN54	17	75516528..75524735	16.3171	1.15956	2.23389	0.0106242	0.0588477	1	283989	HGNC:27561	protein_coding
CCDC102A	16	complement(57512178..57538305)	15.1905	1.15848	2.23222	0.00418018	0.0307046	1	92922	HGNC:28097	protein_coding
PTN	7	complement(137227341..137343733)	229.344	1.15677	2.22958	0.0136071	0.069496	1	5764	HGNC:9630	protein_coding
ARHGAP1	11	complement(46677077..46700660)	105.217	1.15656	2.22926	0.000273338	0.00373026	1	392	HGNC:673	protein_coding
FAS	10	88968429..89017061	33.0832	1.15623	2.22875	0.00191	0.0174381	1	355	HGNC:11920	protein_coding
CLPTM1	19	44954585..44993346	82.6986	1.15611	2.22856	0.00195457	0.0177598	1	1209	HGNC:2087	protein_coding
TMEM187	X	153972754..153983194	7.9958	1.15517	2.2271	0.00376609	0.0286365	1	8269	HGNC:13705	protein_coding
ZNF843	16	complement(31435434..31443160)	5.50622	1.15405	2.22538	0.0378102	0.137866	1	283933	HGNC:28710	protein_coding
FBXO17	19	complement(38941401..38975813)	48.1529	1.15333	2.22426	3.45375e-05	0.000709477	1	115290	HGNC:18754	protein_coding
ZNF865	19	55613593..55618545	27.0925	1.15305	2.22383	0.000692893	0.00794953	1	100507290	HGNC:38705	protein_coding
IGFBP4	17	40443450..40457725	2063.16	1.15271	2.2233	0.00287994	0.0234905	1	3487	HGNC:5473	protein_coding
SLC22A4	5	132294384..132344199	5.70017	1.15219	2.22251	0.00854691	0.0506477	1	6583	HGNC:10968	protein_coding
ADAT3	19	1905399..1913447	9.70795	1.15005	2.21922	0.0437054	0.151726	1	113179	HGNC:25151	protein_coding
LINC01786	1	1274002..1279447	24.9504	1.14892	2.21749	0.0199805	0.0904316	1	101928895	HGNC:52575	lncRNA
RUSC1	1	155320894..155331118	37.5368	1.14834	2.21658	0.00141609	0.0139082	1	23623	HGNC:17153	protein_coding
TYRO3P	15	complement(76259289..76260152)	9.41698	1.14736	2.21508	0.00941667	0.0542397	1	7302	HGNC:12447	transcribed_pseudogene
BYSL	6	41921499..41933046	25.3811	1.1467	2.21406	0.00374642	0.0285056	1	705	HGNC:1157	protein_coding
KCNK2	1	215002920..215237093	25.2754	1.1462	2.2133	0.025073	0.105576	1	3776	HGNC:6277	protein_coding
NME3	16	complement(1770320..1771750)	28.1155	1.14593	2.21289	0.0327672	0.125851	1	4832	HGNC:7851	protein_coding
AHNAK2	14	complement(104937253..104978374)	87.94	1.14565	2.21246	0.00110297	0.0114534	1	113146	HGNC:20125	protein_coding
MPG	16	77019..85851	34.5961	1.1451	2.21161	0.0261649	0.108424	1	4350	HGNC:7211	protein_coding
PSD	10	complement(102402617..102420164)	47.8347	1.14496	2.21141	0.015649	0.0763824	1	5662	HGNC:9507	protein_coding
ST6GALNAC4	9	complement(127907886..127917052)	21.3267	1.14487	2.21126	0.0144025	0.0720617	1	27090	HGNC:17846	protein_coding
CAPN1	11	65181373..65212006	91.1084	1.14467	2.21096	6.07824e-05	0.00110845	1	823	HGNC:1476	protein_coding
LFNG	7	2512529..2529177	43.2011	1.14466	2.21094	0.00409284	0.0303401	1	3955	HGNC:6560	protein_coding
IL17RC	3	9917074..9933627	30.5437	1.14399	2.20992	0.00890373	0.0522108	1	84818	HGNC:18358	protein_coding
TBC1D9	4	complement(140620782..140756385)	92.254	1.14335	2.20893	1.99082e-05	0.000455468	0.693343	23158	HGNC:21710	protein_coding
WDR24	16	complement(684622..690661)	15.0102	1.14305	2.20847	0.0068949	0.0435334	1	84219	HGNC:20852	protein_coding
PRKACA	19	complement(14091688..14117762)	145.157	1.14248	2.20761	0.000173827	0.00261031	1	5566	HGNC:9380	protein_coding
MSH5-SAPCD1	6	31739948..31764850	13.7532	1.14171	2.20642	0.00200135	0.0180636	1	100532732	HGNC:41994	lncRNA
SLC7A8	14	complement(23125295..23183660)	288.785	1.14085	2.20512	0.000609042	0.00714109	1	23428	HGNC:11066	protein_coding
NAPRT	8	complement(143574585..143578349)	16.2597	1.14044	2.20449	0.0400504	0.143483	1	93100	HGNC:30450	protein_coding
SLC29A3	10	71319253..71363390	14.8734	1.14018	2.20408	0.000215346	0.00310973	1	55315	HGNC:23096	protein_coding
H1FX-AS1	3	129316271..129324569	15.7272	1.13855	2.20159	0.00801805	0.0486251	1	339942	HGNC:27953	lncRNA
LRP1	12	57128401..57213377	545.081	1.13801	2.20078	0.000387752	0.00499095	1	4035	HGNC:6692	protein_coding
TRPV1	17	complement(3565446..3609411)	19.3029	1.13795	2.20069	0.00230486	0.0198253	1	7442	HGNC:12716	protein_coding
SLC4A2	7	151058200..151076527	64.1062	1.13787	2.20055	0.00146372	0.014272	1	6522	HGNC:11028	protein_coding
MED16	19	complement(867961..893228)	54.2445	1.13713	2.19943	0.00152888	0.0147706	1	10025	HGNC:17556	protein_coding
SLC3A2	11	62856109..62888883	83.7108	1.13687	2.19904	0.00034728	0.00456057	1	6520	HGNC:11026	protein_coding
LOC107985393	20	complement(34989032..34991013)	15.7581	1.1359	2.19756	0.00383499	0.028981	1	107985393		lncRNA
ALPK3	15	84816680..84873482	11.9108	1.13555	2.19702	0.0206263	0.0923675	1	57538	HGNC:17574	protein_coding
NDOR1	9	137205667..137219361	21.0321	1.13544	2.19685	0.0128981	0.0672152	1	27158	HGNC:29838	protein_coding
SLC35C1	11	45804072..45813016	18.5913	1.13494	2.19609	0.000853423	0.00941713	1	55343	HGNC:20197	protein_coding
HCFC1R1	16	complement(3022620..3024286)	51.8544	1.1346	2.19558	0.00558231	0.0376064	1	54985	HGNC:21198	protein_coding
ASPHD1	16	29900392..29920688	13.2372	1.13446	2.19536	0.0388395	0.140434	1	253982	HGNC:27380	protein_coding
FBXL12	19	complement(9810267..9820528)	25.2006	1.13364	2.19412	0.00027921	0.00379921	1	54850	HGNC:13611	protein_coding
RGS3	9	113444730..113597743	18.2987	1.13305	2.19322	0.000890592	0.00970255	1	5998	HGNC:9999	protein_coding
MTX1	1	155208699..155213839	15.1969	1.13233	2.19212	0.00486937	0.0341958	1	4580	HGNC:7504	protein_coding
PTGER4	5	40679915..40740936	6.87009	1.13229	2.19206	0.0081608	0.0491713	1	5734	HGNC:9596	protein_coding
MRPL52	14	22829862..22835037	17.0246	1.131	2.19011	0.00476029	0.0336665	1	122704	HGNC:16655	protein_coding
LOC107984813	16	complement(67561411..67562309)	8.59417	1.13037	2.18915	0.031058	0.121555	1	107984813		lncRNA
QTRT1	19	10701439..10713365	46.6856	1.12961	2.188	0.00489893	0.0343204	1	81890	HGNC:23797	protein_coding
CORO7	16	complement(4354542..4416596)	15.4605	1.12915	2.1873	0.0201523	0.0909269	1	79585	HGNC:26161	protein_coding
TSC2	16	2047804..2089491	81.9002	1.1288	2.18677	0.000154515	0.00237847	1	7249	HGNC:12363	protein_coding
P4HTM	3	48989908..49007153	36.4544	1.12837	2.18611	0.00195413	0.0177598	1	54681	HGNC:28858	protein_coding
HSF4	16	67163761..67169941	64.6885	1.12834	2.18608	0.015211	0.0748393	1	3299	HGNC:5227	protein_coding
PCSK7	11	complement(117201156..117232525)	45.0862	1.12819	2.18585	9.89154e-05	0.0016527	1	9159	HGNC:8748	protein_coding
MIR34AHG	1	complement(9148011..9182338)	81.859	1.12762	2.18498	0.000195539	0.00287711	1	106614088	HGNC:51913	lncRNA
ZFPL1	11	65084222..65088398	39.5818	1.12704	2.1841	0.00647395	0.0416187	1	7542	HGNC:12868	protein_coding
PKD1P3-NPIPA1	16	14911762..14952060	112.257	1.12678	2.18371	0.0107367	0.059274	1	109951030		transcribed_pseudogene
FTL	19	48963941..48966879	990.011	1.12619	2.18281	0.0092453	0.0536687	1	2512	HGNC:3999	protein_coding
SRPX2	X	100644199..100675788	68.2364	1.12467	2.18052	0.00856056	0.05069	1	27286	HGNC:30668	protein_coding
MOV10	1	112674312..112702377	62.8353	1.12436	2.18005	8.54832e-06	0.000226474	0.297712	4343	HGNC:7200	protein_coding
VILL	3	37993587..38007185	18.6165	1.12307	2.1781	0.000411686	0.00525553	1	50853	HGNC:30906	protein_coding
SCARNA13	14	complement(95533355..95533629)	960.551	1.1216	2.17588	0.00572197	0.0382164	1	677768	HGNC:32570	guide_RNA
CTNS	17	3636468..3663103	12.6436	1.12132	2.17546	0.000459615	0.0057479	1	1497	HGNC:2518	protein_coding
PARP3	3	51942290..51948867	17.0814	1.12123	2.17532	0.00084351	0.00935114	1	10039	HGNC:273	protein_coding
ZBTB45	19	complement(58513530..58542718)	15.7951	1.12081	2.17469	0.00458966	0.0328138	1	84878	HGNC:23715	protein_coding
APOBEC3G	22	39077005..39087743	14.9466	1.11998	2.17343	0.00270496	0.0224158	1	60489	HGNC:17357	protein_coding
DHRS12	13	complement(51767993..51804163)	10.6517	1.11993	2.17337	0.00302054	0.0241964	1	79758	HGNC:25832	protein_coding
EPHB6	7	142854639..142871093	44.2725	1.11982	2.1732	0.0412736	0.146199	1	2051	HGNC:3396	protein_coding
LYL1	19	complement(13097166..13103751)	11.5137	1.11918	2.17224	0.0125476	0.065874	1	4066	HGNC:6734	protein_coding
NAA60	16	3443611..3486963	56.4567	1.11918	2.17224	1.4703e-05	0.000355186	0.512063	79903	HGNC:25875	protein_coding
CUL7	6	complement(43037617..43053945)	106.941	1.11907	2.17207	0.000114056	0.0018509	1	9820	HGNC:21024	protein_coding
ALG3	3	complement(184242301..184258301)	16.5934	1.11868	2.17148	0.0041535	0.0305953	1	10195	HGNC:23056	protein_coding
MAGED2	X	54807745..54816015	257.85	1.11845	2.17113	0.000668331	0.00770562	1	10916	HGNC:16353	protein_coding
POLR1E	9	37485935..37503697	53.0629	1.11837	2.17101	4.76326e-05	0.000917881	1	64425	HGNC:17631	protein_coding
TECR	19	14527752..14565980	41.8543	1.1167	2.16851	0.00164788	0.0156448	1	9524	HGNC:4551	protein_coding
LOC107985103	1	38046742..38056849	10.911	1.11661	2.16837	0.0187139	0.0866484	1	107985103		protein_coding
GABRE	X	complement(151953124..151974692)	123.753	1.1164	2.16805	0.00448452	0.0322996	1	2564	HGNC:4085	protein_coding
TRABD	22	50185889..50199599	40.697	1.11575	2.16708	0.0121884	0.0645696	1	80305	HGNC:28805	protein_coding
NYAP1	7	100483927..100494802	13.0023	1.11558	2.16682	0.0244058	0.103721	1	222950	HGNC:22009	protein_coding
PLA2G15	16	68245371..68261062	11.5402	1.11527	2.16635	0.0062966	0.04085	1	23659	HGNC:17163	protein_coding
SLC39A3	19	complement(2732524..2740076)	12.9505	1.11381	2.16416	0.00492477	0.0344195	1	29985	HGNC:17128	protein_coding
LGALS9	17	27631148..27649560	35.7948	1.1137	2.164	0.00939906	0.0541961	1	3965	HGNC:6570	protein_coding
UBC	12	complement(124911646..124914650)	793.421	1.11296	2.16289	0.01204	0.0640641	1	7316	HGNC:12468	protein_coding
HAND2	4	complement(173526091..173530229)	486.271	1.11265	2.16242	0.00129106	0.0129417	1	9464	HGNC:4808	protein_coding
ITGA2B	17	complement(44372181..44389649)	6.41617	1.11262	2.16237	0.0334915	0.127664	1	3674	HGNC:6138	protein_coding
PKD1	16	complement(2088708..2135898)	115.021	1.11252	2.16223	0.00631974	0.0409319	1	5310	HGNC:9008	protein_coding
BCKDK	16	31108381..31117651	33.7213	1.11212	2.16163	0.0163404	0.0787071	1	10295	HGNC:16902	protein_coding
CD4	12	6789528..6820810	32.5963	1.11211	2.16162	0.02984	0.118426	1	920	HGNC:1678	protein_coding
SGSH	17	complement(80200668..80220400)	25.9848	1.11186	2.16124	0.00196282	0.0178088	1	6448	HGNC:10818	protein_coding
ABCB6	2	complement(219209772..219218958)	17.7493	1.11171	2.16102	0.000793429	0.00891882	1	10058	HGNC:47	protein_coding
CIAO2B	16	complement(66932055..66934423)	30.7105	1.11068	2.15947	0.00970859	0.0552585	1	51647	HGNC:24261	protein_coding
SERPINF1	17	1761925..1777574	288.426	1.11049	2.15919	0.0411657	0.146052	1	5176	HGNC:8824	protein_coding
RPS6KA2	6	complement(166409364..166862525)	77.2514	1.11039	2.15903	0.00100394	0.0107074	1	6196	HGNC:10431	protein_coding
PTPA	9	129110949..129148946	90.5169	1.11031	2.15892	0.00154193	0.014875	1	5524	HGNC:9308	protein_coding
ZNF385A	12	complement(54369134..54391610)	93.66	1.11021	2.15877	0.0302946	0.11962	1	25946	HGNC:17521	protein_coding
FBXW9	19	complement(12688916..12696900)	7.98851	1.10941	2.15758	0.0221013	0.0968011	1	84261	HGNC:28136	protein_coding
TPT1-AS1	13	45341345..45391483	41.4022	1.10835	2.156	0.00195817	0.0177805	1	100190939	HGNC:43686	lncRNA
IL10RA	11	117986391..118001483	17.5561	1.1082	2.15576	0.0132072	0.0682091	1	3587	HGNC:5964	protein_coding
AKR1A1	1	45550779..45570051	63.4614	1.10799	2.15545	0.000531196	0.00641615	1	10327	HGNC:380	protein_coding
SLC7A6	16	68264510..68301819	52.4203	1.1073	2.15442	0.000123921	0.00197529	1	9057	HGNC:11064	protein_coding
CHST14	15	40470961..40473158	43.7974	1.10724	2.15433	0.00126918	0.0127717	1	113189	HGNC:24464	protein_coding
LINC01521	22	31346759..31351155	7.48311	1.10585	2.15226	0.000987944	0.010595	1	54944	HGNC:26029	lncRNA
GREB1	2	11481675..11642788	146.424	1.10524	2.15135	0.00477432	0.0337412	1	9687	HGNC:24885	protein_coding
NUDT1	7	2242222..2251145	7.20986	1.10516	2.15122	0.0145337	0.0724852	1	4521	HGNC:8048	protein_coding
ERAL1	17	28854957..28861067	36.8932	1.10507	2.1511	0.000364541	0.00474717	1	26284	HGNC:3424	protein_coding
RPS6KA4	11	64359162..64372215	29.1799	1.10506	2.15107	0.00819535	0.0492904	1	8986	HGNC:10433	protein_coding
ANAPC2	9	complement(137174784..137188585)	36.199	1.10475	2.15062	0.00320262	0.0253172	1	29882	HGNC:19989	protein_coding
ADCY9	16	complement(3953387..4116442)	55.353	1.10416	2.14973	5.05193e-06	0.000144483	0.175944	115	HGNC:240	protein_coding
ATXN7L3	17	complement(44191805..44198161)	126.469	1.10351	2.14877	4.9725e-05	0.000942635	1	56970	HGNC:25416	protein_coding
EMP1	12	13196726..13219941	174.965	1.10343	2.14866	0.0479438	0.161039	1	2012	HGNC:3333	protein_coding
HYDIN	16	complement(70802084..71230722)	7.40686	1.10313	2.1482	0.0143711	0.0719667	1	54768	HGNC:19368	protein_coding
LOC440300	15	84191848..84209294	59.5855	1.10303	2.14806	0.000989134	0.0106029	1	440300		transcribed_pseudogene
ABHD11	7	complement(73736094..73738867)	11.601	1.103	2.14801	0.00458866	0.0328138	1	83451	HGNC:16407	protein_coding
P4HB	17	complement(81843159..81860535)	388.469	1.10273	2.1476	0.00206022	0.0184346	1	5034	HGNC:8548	protein_coding
SLC35B2	6	complement(44254101..44257890)	55.7422	1.10267	2.14752	0.000681404	0.00783313	1	347734	HGNC:16872	protein_coding
CTSH	15	complement(78921750..78945098)	106.292	1.1023	2.14696	0.00427017	0.0312281	1	1512	HGNC:2535	protein_coding
DOCK5	8	25184689..25415711	67.5979	1.10115	2.14525	0.0122384	0.0647722	1	80005	HGNC:23476	protein_coding
AKR7A2	1	complement(19302708..19312146)	49.2743	1.10049	2.14427	0.000729039	0.008303	1	8574	HGNC:389	protein_coding
PPP1R35	7	complement(100435282..100436615)	25.0858	1.10039	2.14412	0.0335977	0.127964	1	221908	HGNC:28320	protein_coding
PIGQ	16	569968..584138	49.8423	1.10013	2.14374	0.0142821	0.071721	1	9091	HGNC:14135	protein_coding
SNHG15	7	complement(44983023..44986696)	13.7672	1.10001	2.14356	0.019986	0.090439	1	285958	HGNC:27797	lncRNA
CX3CR1	3	complement(39263494..39281735)	12.4506	1.09982	2.14328	0.0299313	0.118613	1	1524	HGNC:2558	protein_coding
SLC35A4	5	140564565..140569104	51.1213	1.09937	2.14261	9.92325e-05	0.00165643	1	113829	HGNC:20753	protein_coding
PLEKHF1	19	29665422..29675477	9.06663	1.09831	2.14104	0.0131164	0.0679131	1	79156	HGNC:20764	protein_coding
LOC105371490	17	2688230..2689458	5.21486	1.09807	2.14068	0.0110005	0.0602175	1	105371490		lncRNA
NEO1	15	73051715..73305206	84.6257	1.09785	2.14036	7.41209e-05	0.00129954	1	4756	HGNC:7754	protein_coding
ATP5MC1	17	48892787..48895871	48.4631	1.09781	2.1403	0.0133014	0.0684607	1	516	HGNC:841	protein_coding
MYO19	17	complement(36495636..36535457)	24.8056	1.09778	2.14025	0.00141409	0.0138944	1	80179	HGNC:26234	protein_coding
NSUN5P1	7	75410322..75416792	50.1437	1.09754	2.13989	0.00211917	0.0187463	1	155400	HGNC:19146	transcribed_pseudogene
EEFSEC	3	128153453..128426193	17.2807	1.0972	2.13939	0.000440801	0.00556631	1	60678	HGNC:24614	protein_coding
PCNX3	11	65614311..65637439	30.2913	1.09717	2.13934	0.00208367	0.0185498	1	399909	HGNC:18760	protein_coding
DTX4	11	59171430..59208588	37.1715	1.09699	2.13908	0.000795904	0.00894232	1	23220	HGNC:29151	protein_coding
PXDN	2	complement(1631887..1744852)	162.287	1.09677	2.13875	0.00223093	0.0193968	1	7837	HGNC:14966	protein_coding
MAST2	1	45786992..46036124	106.529	1.09632	2.13809	0.000192418	0.00283834	1	23139	HGNC:19035	protein_coding
SCAMP3	1	complement(155255981..155262360)	44.0597	1.09612	2.1378	0.00132283	0.0131865	1	10067	HGNC:10565	protein_coding
C11orf68	11	complement(65916810..65919062)	75.105	1.09561	2.13703	0.000282044	0.00382884	1	83638	HGNC:28801	protein_coding
C19orf48	19	complement(50797693..50804853)	22.4291	1.09531	2.1366	0.00985559	0.0558364	1	84798	HGNC:29667	protein_coding
LOC155060	7	149285281..149297312	37.6849	1.09505	2.1362	0.00244942	0.0207551	1	155060		transcribed_pseudogene
SERTAD3	19	complement(40440841..40444335)	59.9039	1.09477	2.13579	8.56925e-05	0.00146822	1	29946	HGNC:17931	protein_coding
LOC153684	5	43042134..43045268	13.1122	1.09397	2.1346	0.00748176	0.0463115	1	153684		lncRNA
B4GALT7	5	177600102..177610330	29.8586	1.09245	2.13236	0.00326234	0.0256762	1	11285	HGNC:930	protein_coding
ZNF668	16	complement(31060843..31074240)	6.93616	1.09244	2.13235	0.00566419	0.0379064	1	79759	HGNC:25821	protein_coding
DAPK3	19	complement(3958453..3971099)	81.9197	1.09233	2.13219	0.00354196	0.0274238	1	1613	HGNC:2676	protein_coding
ZNF467	7	complement(149764182..149776323)	29.7559	1.09168	2.13122	0.00568588	0.037997	1	168544	HGNC:23154	protein_coding
ITPKB-IT1	1	complement(226656080..226675068)	9.96782	1.09075	2.12985	0.0218648	0.0961622	1	100506443	HGNC:41349	lncRNA
HDAC10	22	complement(50245183..50251265)	29.1749	1.09063	2.12967	0.0266394	0.10995	1	83933	HGNC:18128	protein_coding
MRPL53	2	complement(74471982..74472680)	41.0054	1.09048	2.12945	0.00923811	0.0536403	1	116540	HGNC:16684	protein_coding
ADM5	19	49688685..49690990	6.77496	1.08955	2.12808	0.0237077	0.101653	1	199800	HGNC:27293	protein_coding
JOSD2	19	complement(50505997..50511355)	16.6961	1.0895	2.128	0.042125	0.148248	1	126119	HGNC:28853	protein_coding
TTC7A	2	46915866..47076123	22.8479	1.08856	2.12661	0.000254755	0.00353631	1	57217	HGNC:19750	protein_coding
SMAD7	18	complement(48919853..48950711)	81.5086	1.08818	2.12606	0.00160985	0.0153587	1	4092	HGNC:6773	protein_coding
RPP25L	9	complement(34610495..34612097)	13.1657	1.08815	2.12601	0.0109701	0.0601077	1	138716	HGNC:19909	protein_coding
NOTCH1	9	complement(136494433..136546048)	62.4988	1.08768	2.12532	0.00475999	0.0336665	1	4851	HGNC:7881	protein_coding
TCTEX1D2	3	complement(196291219..196318240)	14.2168	1.08766	2.12529	0.0133319	0.068545	1	255758	HGNC:28482	protein_coding
TMEM250	9	complement(136114581..136118883)	34.9141	1.08758	2.12517	0.00402685	0.0299651	1	90120	HGNC:31009	protein_coding
NPRL3	16	complement(85386..138698)	39.1817	1.08741	2.12492	0.00679484	0.043053	1	8131	HGNC:14124	protein_coding
CAMK1	3	complement(9757345..9769987)	19.4786	1.08666	2.12382	0.0022595	0.0195577	1	8536	HGNC:1459	protein_coding
GRASP	12	52006946..52015889	56.1941	1.08617	2.1231	0.00229117	0.019744	1	160622	HGNC:18707	protein_coding
OR52H1	11	complement(5544561..5545523)	7.52455	1.08554	2.12217	0.0498229	0.165017	1	390067	HGNC:15218	protein_coding
C8orf82	8	complement(144525733..144529111)	38.6427	1.08497	2.12134	0.0116563	0.0627331	1	414919	HGNC:33826	protein_coding
ACOT8	20	complement(45841721..45857405)	15.3243	1.08396	2.11985	0.00360998	0.0277397	1	10005	HGNC:15919	protein_coding
TMEM132C	12	128267170..128707915	143.838	1.08394	2.11982	0.0101947	0.0572157	1	92293	HGNC:25436	protein_coding
IGFLR1	19	complement(35738801..35742452)	5.41361	1.08356	2.11925	0.0287549	0.115673	1	79713	HGNC:23620	protein_coding
GRK2	11	67266420..67286556	64.9354	1.08353	2.11921	0.000771447	0.00869685	1	156	HGNC:289	protein_coding
KLF7	2	complement(207074137..207173851)	67.8081	1.08328	2.11885	3.1962e-05	0.00066774	1	8609	HGNC:6350	protein_coding
ADAMTS7	15	complement(78759203..78811476)	59.3095	1.08289	2.11827	0.0237247	0.101678	1	11173	HGNC:223	protein_coding
EIF6	20	complement(35278906..35284816)	57.1895	1.08264	2.11791	0.00215562	0.0189325	1	3692	HGNC:6159	protein_coding
TRO	X	54920563..54931436	68.6375	1.08173	2.11657	0.000270893	0.00370549	1	7216	HGNC:12326	protein_coding
LINC02600	4	complement(3758748..3765837)	71.5631	1.08004	2.11409	0.0195378	0.0892237	1	107986251	HGNC:53177	lncRNA
AKR1E2	10	4824554..4908421	8.13985	1.07932	2.11304	0.0204606	0.0918778	1	83592	HGNC:23437	protein_coding
NXT1	20	23350791..23354771	24.266	1.0793	2.11301	0.00507117	0.0351473	1	29107	HGNC:15913	protein_coding
CHN1	2	complement(174799314..175005379)	27.5721	1.07908	2.11269	0.0130903	0.0678535	1	1123	HGNC:1943	protein_coding
ZMAT5	22	complement(29730956..29767011)	16.9296	1.07906	2.11266	0.00467563	0.0332654	1	55954	HGNC:28046	protein_coding
PGLS	19	17511649..17521291	39.2167	1.07878	2.11225	0.0133642	0.0686178	1	25796	HGNC:8903	protein_coding
LOC107984847	1	complement(735566..738953)	40.5818	1.0786	2.11198	0.0107434	0.0592861	1	107984847		lncRNA
HSD3B7	16	30985189..30989152	8.7762	1.07821	2.11141	0.0167131	0.0799805	1	80270	HGNC:18324	protein_coding
BGN	X	153494980..153509546	575.094	1.078	2.1111	0.0272214	0.111543	1	633	HGNC:1044	protein_coding
ISLR	15	74173710..74176871	695.968	1.07749	2.11037	0.00193723	0.0176522	1	3671	HGNC:6133	protein_coding
MRPS24	7	complement(43866558..43869517)	50.695	1.07726	2.11003	0.0360426	0.133995	1	64951	HGNC:14510	protein_coding
NTHL1	16	complement(2039815..2047872)	13.9243	1.07718	2.10991	0.00890465	0.0522108	1	4913	HGNC:8028	protein_coding
KATNB1	16	57735770..57757244	13.5307	1.07715	2.10986	0.0168312	0.0802889	1	10300	HGNC:6217	protein_coding
FSTL3	19	676392..683385	133.086	1.07699	2.10963	0.00245135	0.020764	1	10272	HGNC:3973	protein_coding
PRDM11	11	45094013..45235124	29.1125	1.07623	2.10852	0.000267516	0.00367141	1	56981	HGNC:13996	protein_coding
LOC112268047	9	92142114..92148306	34.4897	1.0759	2.10803	0.00770745	0.0474067	1	112268047		lncRNA
MRPS12	19	38930708..38933020	8.04906	1.07513	2.10691	0.0403567	0.144243	1	6183	HGNC:10380	protein_coding
TSTA3	8	complement(143612618..143618043)	23.9738	1.07464	2.1062	0.00633047	0.0409899	1	7264	HGNC:12390	protein_coding
PCOLCE-AS1	7	complement(100589401..100604038)	12.7579	1.07379	2.10495	0.00278922	0.0229349	1	100129845	HGNC:40430	lncRNA
SHF	15	complement(45167214..45201116)	34.8609	1.07375	2.10489	0.00334614	0.0261944	1	90525	HGNC:25116	protein_coding
STARD8	X	68647669..68725842	17.8511	1.07323	2.10413	0.0106934	0.0591329	1	9754	HGNC:19161	protein_coding
NOC4L	12	132144421..132152468	15.0352	1.07314	2.104	0.0184499	0.0859376	1	79050	HGNC:28461	protein_coding
PYCARD	16	complement(31201486..31202776)	19.2476	1.07299	2.10378	0.0407722	0.145105	1	29108	HGNC:16608	protein_coding
LRRC20	10	complement(70298970..70382650)	11.8355	1.07187	2.10216	0.00201076	0.0181109	1	55222	HGNC:23421	protein_coding
GTPBP3	19	17334982..17342731	21.972	1.0713	2.10132	0.00145447	0.0142253	1	84705	HGNC:14880	protein_coding
SEPTIN9	17	77281499..77500596	190.434	1.07083	2.10064	0.000220868	0.00316984	1	10801	HGNC:7323	protein_coding
LOC101927468	1	complement(148208093..148247071)	18.5729	1.07072	2.10048	0.00807927	0.048844	1	101927468		lncRNA
TMEM115	3	complement(50354750..50359521)	40.6692	1.07003	2.09948	0.00613685	0.0402613	1	11070	HGNC:30055	protein_coding
RABAC1	19	complement(41956683..41959321)	65.3647	1.06926	2.09835	0.0341481	0.129396	1	10567	HGNC:9794	protein_coding
RHOG	11	complement(3826978..3840959)	36.9885	1.06812	2.09669	0.00821464	0.0493683	1	391	HGNC:672	protein_coding
PCBP2-OT1	12	53464468..53465057	22.4233	1.06754	2.09586	0.0119282	0.0636534	1	102157401	HGNC:49150	lncRNA
PITPNM1	11	complement(67491760..67505372)	30.2358	1.06678	2.09475	0.0270589	0.110975	1	9600	HGNC:9003	protein_coding
FBXW5	9	complement(136940435..136944774)	36.42	1.06662	2.09452	0.00898717	0.0525625	1	54461	HGNC:13613	protein_coding
CDAN1	15	complement(42723544..42737133)	36.4581	1.06636	2.09415	0.000992099	0.0106103	1	146059	HGNC:1713	protein_coding
LOC101928953	8	complement(144494177..144505474)	6.66967	1.06621	2.09392	0.0191963	0.0881169	1	101928953		lncRNA
B4GALT1	9	complement(33110641..33167358)	211.509	1.06578	2.0933	0.00302144	0.0241964	1	2683	HGNC:924	protein_coding
TADA3	3	complement(9779964..9793011)	66.745	1.06525	2.09253	0.000248834	0.00346673	1	10474	HGNC:19422	protein_coding
SH3PXD2A	10	complement(103594027..103855406)	321.411	1.0649	2.09202	1.56179e-05	0.00037304	0.543925	9644	HGNC:23664	protein_coding
RHOB	2	20447074..20449440	710.728	1.06483	2.09192	0.0209083	0.0932406	1	388	HGNC:668	protein_coding
ASMTL-AS1_1	X	1400531..1415421	44.9966	1.06473	2.09177	0.0017055	0.0160482	1	80161	HGNC:25811	lncRNA
WBP1	2	74458438..74460881	142.526	1.0645	2.09144	0.00637253	0.0412051	1	23559	HGNC:12737	protein_coding
MILR1	17	64449006..64496469	6.78893	1.06433	2.0912	0.0480495	0.161232	1	284021	HGNC:27570	protein_coding
C1QB	1	22653191..22661637	81.8806	1.06421	2.09103	0.0482802	0.161745	1	713	HGNC:1242	protein_coding
LINC01279	3	complement(112596794..112601969)	174.066	1.06413	2.09091	0.0430522	0.150331	1	100506621	HGNC:50335	lncRNA
LOC100287808	17	38749034..38751752	6.02781	1.06346	2.08993	0.00970624	0.0552585	1	100287808		lncRNA
MYO9B	19	17075777..17213286	106.117	1.06308	2.08939	0.00146405	0.014272	1	4650	HGNC:7609	protein_coding
JUND	19	complement(18279694..18281622)	913.157	1.06278	2.08896	0.00405455	0.0301041	1	3727	HGNC:6206	protein_coding
LOC107983985	8	141435150..141437954	8.70556	1.06276	2.08893	0.0281096	0.114101	1	107983985		lncRNA
HPCAL1	2	10302124..10427617	52.759	1.06223	2.08815	0.000516638	0.0062795	1	3241	HGNC:5145	protein_coding
TSPAN32	11	2299480..2318201	5.86894	1.06192	2.0877	0.0280571	0.113947	1	10077	HGNC:13410	protein_coding
NDUFA2	5	complement(140645363..140647785)	22.436	1.06181	2.08755	0.0196424	0.0894565	1	4695	HGNC:7685	protein_coding
NAGK	2	71068278..71079808	54.6656	1.06178	2.08751	3.355e-05	0.000693465	1	55577	HGNC:17174	protein_coding
CREB3L1	11	46277661..46321409	102.14	1.06067	2.0859	0.00796277	0.0484116	1	90993	HGNC:18856	protein_coding
MST1	3	complement(49683947..49689523)	30.9477	1.058	2.08205	0.00838358	0.0500612	1	4485	HGNC:7380	protein_coding
SSR4	X	153794159..153798512	69.6997	1.05731	2.08105	0.00349237	0.0270937	1	6748	HGNC:11326	protein_coding
SMOX	20	4148779..4187747	44.9713	1.05544	2.07835	0.0109897	0.0601865	1	54498	HGNC:15862	protein_coding
MROH8	20	complement(37101169..37179548)	5.01874	1.0544	2.07686	0.00631964	0.0409319	1	140699	HGNC:16125	protein_coding
SH2D3C	9	complement(127738317..127778666)	13.1589	1.05433	2.07676	0.0111171	0.0606476	1	10044	HGNC:16884	protein_coding
ZNF213	16	3135029..3142804	13.0199	1.05324	2.07518	0.0101853	0.0572041	1	7760	HGNC:13005	protein_coding
LOC105373063	22	complement(44949301..44974199)	29.7786	1.05285	2.07462	0.0346129	0.130547	1	105373063		lncRNA
FASN	17	complement(82078338..82098303)	50.7505	1.05233	2.07388	0.0109525	0.0600368	1	2194	HGNC:3594	protein_coding
RPP21	6	30345156..30346894	16.5756	1.05229	2.07382	0.0333247	0.127194	1	79897	HGNC:21300	protein_coding
NLRX1	11	119168334..119184016	11.0894	1.05157	2.07279	0.00385256	0.0290667	1	79671	HGNC:29890	protein_coding
PDLIM4	5	132257658..132273454	37.3448	1.05154	2.07274	0.00624007	0.0406869	1	8572	HGNC:16501	protein_coding
AAAS	12	complement(53307456..53321610)	79.7333	1.05077	2.07163	0.000130978	0.00206799	1	8086	HGNC:13666	protein_coding
PCBP4	3	complement(51957454..51967466)	66.378	1.05055	2.07132	0.0016385	0.0155621	1	57060	HGNC:8652	protein_coding
RNU4-1	12	complement(120293094..120293237)	1666.33	1.0502	2.07082	0.0338872	0.128647	1	26835	HGNC:10192	snRNA
MMP14	14	22836585..22847758	969.451	1.05007	2.07063	0.00345288	0.0268588	1	4323	HGNC:7160	protein_coding
MAP2K2	19	complement(4090321..4124184)	73.8445	1.04961	2.06997	0.00292695	0.0237077	1	5605	HGNC:6842	protein_coding
MAP2K3	17	21284679..21315240	32.6326	1.04881	2.06882	0.0094035	0.0541961	1	5606	HGNC:6843	protein_coding
RUNX2	6	45328317..45551082	44.8102	1.04753	2.06699	0.0258113	0.107521	1	860	HGNC:10472	protein_coding
CCDC80	3	complement(112604386..112641143)	702.429	1.04746	2.06689	0.0319425	0.123596	1	151887	HGNC:30649	protein_coding
PLAGL1	6	complement(143940300..144064599)	87.6169	1.04699	2.06622	0.000112943	0.00183796	1	5325	HGNC:9046	protein_coding
PYCR3	8	complement(143603210..143609575)	9.16757	1.04686	2.06603	0.0158077	0.0768838	1	65263	HGNC:25846	protein_coding
ENO3	17	4949182..4957131	9.91351	1.04647	2.06546	0.00578218	0.0384534	1	2027	HGNC:3354	protein_coding
CRMP1	4	complement(5820764..5893086)	90.5563	1.0459	2.06465	0.00111085	0.0115162	1	1400	HGNC:2365	protein_coding
GLI3	7	complement(41960949..42237209)	59.7488	1.04552	2.06411	0.0015862	0.0151765	1	2737	HGNC:4319	protein_coding
SIMC1	5	176238359..176345991	58.834	1.04547	2.06404	0.000210113	0.00304169	1	375484	HGNC:24779	protein_coding
SLFN12	17	complement(35407171..35433310)	25.1904	1.045	2.06336	0.00286242	0.0233803	1	55106	HGNC:25500	protein_coding
KRTCAP2	1	complement(155169408..155173328)	94.975	1.04496	2.0633	0.00416954	0.0306554	1	200185	HGNC:28942	protein_coding
TBRG4	7	complement(45100100..45111747)	15.7035	1.04468	2.06291	0.0174132	0.082158	1	9238	HGNC:17443	protein_coding
THBD	20	complement(23045633..23049664)	23.749	1.04429	2.06236	0.0475905	0.160048	1	7056	HGNC:11784	protein_coding
PHYHIP	8	complement(22219703..22232352)	19.6404	1.04399	2.06193	0.0350429	0.131494	1	9796	HGNC:16865	protein_coding
RTL8B	X	complement(135020513..135022542)	32.8014	1.04315	2.06072	0.000337029	0.00444094	1	441518	HGNC:33156	protein_coding
GPX8	5	55160118..55167301	66.6172	1.04238	2.05963	0.00678612	0.0430268	1	493869	HGNC:33100	protein_coding
SERTAD1	19	complement(40421589..40425992)	15.6147	1.04208	2.0592	0.0202038	0.0911064	1	29950	HGNC:17932	protein_coding
B3GNTL1	17	complement(82942149..83051845)	6.37973	1.04187	2.05889	0.000569872	0.00679252	1	146712	HGNC:21727	protein_coding
CIB1	15	complement(90229975..90265759)	12.2569	1.04175	2.05872	0.0284744	0.114993	1	10519	HGNC:16920	protein_coding
SLCO3A1	15	91853708..92172435	25.5888	1.04055	2.05701	0.00126112	0.0127015	1	28232	HGNC:10952	protein_coding
FHL3	1	complement(37996765..38005691)	75.655	1.0405	2.05693	0.004433	0.0320175	1	2275	HGNC:3704	protein_coding
CYBA	16	complement(88643289..88651079)	33.6356	1.04024	2.05656	0.0148935	0.0737609	1	1535	HGNC:2577	protein_coding
LINC02614	3	complement(125827237..125886077)	17.4922	1.03994	2.05614	0.0123039	0.0649541	1	101927056	HGNC:54072	lncRNA
C16orf58	16	complement(31489475..31508391)	103.934	1.03985	2.05601	0.00122975	0.0124825	1	64755	HGNC:25848	protein_coding
TCIRG1	11	68039000..68053846	47.5018	1.03977	2.0559	0.00102281	0.0108492	1	10312	HGNC:11647	protein_coding
PML	15	73994673..74047827	56.7422	1.03967	2.05575	0.000486037	0.00598846	1	5371	HGNC:9113	protein_coding
LOC101927551	22	complement(45000565..45003619)	36.1358	1.03872	2.0544	0.0322458	0.12444	1	101927551		lncRNA
CPPED1	16	complement(12659799..12803887)	14.012	1.03869	2.05436	0.000208778	0.00302799	1	55313	HGNC:25632	protein_coding
FIBP	11	complement(65883740..65888510)	35.4342	1.03835	2.05388	0.0018735	0.0172058	1	9158	HGNC:3705	protein_coding
REEP4	8	complement(22138020..22141907)	25.9684	1.03818	2.05363	0.0110794	0.0604932	1	80346	HGNC:26176	protein_coding
NCDN	1	35557792..35566779	41.2489	1.03817	2.05362	0.000479815	0.00593373	1	23154	HGNC:17597	protein_coding
PIN1	19	9835207..9849689	72.2504	1.03816	2.05361	0.00180763	0.0167592	1	5300	HGNC:8988	protein_coding
SBNO2	19	complement(1107637..1174268)	54.1886	1.03783	2.05314	0.0147195	0.073196	1	22904	HGNC:29158	protein_coding
EPN1	19	55675195..55695767	93.5598	1.03773	2.053	0.0076575	0.0471939	1	29924	HGNC:21604	protein_coding
MPST	22	37019641..37029822	28.9825	1.03738	2.0525	0.00404675	0.0300557	1	4357	HGNC:7223	protein_coding
AKR1C1	10	4963415..4983283	10.2829	1.03699	2.05194	0.0306583	0.120506	1	1645	HGNC:384	protein_coding
REXO1	19	complement(1815248..1848683)	37.2773	1.03612	2.05071	0.0161528	0.078139	1	57455	HGNC:24616	protein_coding
TUB	11	8019180..8106107	134.588	1.03593	2.05043	0.000241598	0.00339839	1	7275	HGNC:12406	protein_coding
ASMTL_1	X	complement(1403139..1453794)	32.0163	1.0356	2.04997	0.00174718	0.0163415	1	8623	HGNC:751	protein_coding
RABEP2	16	complement(28904421..28925238)	22.4269	1.03533	2.04958	0.0189694	0.0874031	1	79874	HGNC:24817	protein_coding
POLE	12	complement(132623758..132687524)	28.8268	1.03523	2.04945	0.000246043	0.00343607	1	5426	HGNC:9177	protein_coding
LOC100130283	16	8849469..8860417	8.27197	1.03515	2.04932	0.0107917	0.0594794	1	100130283		lncRNA
SMTN	22	31081299..31104624	163.442	1.03514	2.04931	0.0152816	0.0751079	1	6525	HGNC:11126	protein_coding
C7orf26	7	6590021..6608726	47.0019	1.03446	2.04835	0.00577694	0.0384323	1	79034	HGNC:21702	protein_coding
ELOB	16	complement(2771414..2777280)	81.5046	1.03412	2.04786	0.00852306	0.0505428	1	6923	HGNC:11619	protein_coding
RNF122	8	complement(33547754..33567128)	33.2714	1.03327	2.04666	0.00241505	0.0205384	1	79845	HGNC:21147	protein_coding
TAF6L	11	62771396..62787342	19.0558	1.03298	2.04625	0.00547986	0.0371091	1	10629	HGNC:17305	protein_coding
ARFGAP1	20	63272785..63289790	111.395	1.03271	2.04586	0.00230354	0.0198213	1	55738	HGNC:15852	protein_coding
SH3BP2	4	2793085..2841096	75.8209	1.03247	2.04552	0.000530072	0.00640589	1	6452	HGNC:10825	protein_coding
MVD	16	complement(88651935..88663153)	22.3021	1.03195	2.04479	0.0141024	0.0710263	1	4597	HGNC:7529	protein_coding
DNAAF5	7	726692..786479	17.6125	1.03186	2.04466	0.00326454	0.0256848	1	54919	HGNC:26013	protein_coding
RARA	17	40309180..40357643	62.2102	1.03085	2.04323	0.00438846	0.0317804	1	5914	HGNC:9864	protein_coding
NCKAP5L	12	complement(49791139..49828750)	50.4552	1.03082	2.04319	0.00652044	0.0418708	1	57701	HGNC:29321	protein_coding
CSPG4	15	complement(75674322..75712848)	44.7427	1.03054	2.04279	0.0155365	0.0760082	1	1464	HGNC:2466	protein_coding
SNX8	7	complement(2251770..2354477)	31.091	1.0304	2.04259	0.00273646	0.0225806	1	29886	HGNC:14972	protein_coding
LYPLA2	1	23790789..23795539	39.3565	1.02889	2.04045	0.00620584	0.0405203	1	11313	HGNC:6738	protein_coding
PLEKHJ1	19	complement(2229952..2236724)	24.9403	1.027	2.03779	0.00269822	0.0223679	1	55111	HGNC:18211	protein_coding
GLT8D2	12	complement(103988983..104064177)	30.1066	1.02697	2.03773	0.0209079	0.0932406	1	83468	HGNC:24890	protein_coding
GJA5	1	complement(147756199..147781127)	14.3099	1.0267	2.03736	0.0235589	0.101303	1	2702	HGNC:4279	protein_coding
NAGLU	17	42534238..42544449	15.0678	1.02537	2.03548	0.0140613	0.0709823	1	4669	HGNC:7632	protein_coding
MCRIP1	17	complement(81822361..81833291)	73.2208	1.0248	2.03468	0.00888542	0.0521373	1	348262	HGNC:28007	protein_coding
LOC100996842	17	complement(7581967..7584092)	10.2665	1.02383	2.03331	0.0153638	0.0753213	1	100996842		protein_coding
PRR12	19	49591177..49626439	116.495	1.02339	2.03269	0.00424998	0.0311292	1	57479	HGNC:29217	protein_coding
SARS2	19	complement(38915266..38930763)	21.7504	1.02217	2.03097	0.0173561	0.0819717	1	54938	HGNC:17697	protein_coding
DAGLB	7	complement(6409116..6448012)	21.8458	1.0209	2.02918	0.00388006	0.0292184	1	221955	HGNC:28923	protein_coding
SFXN5	2	complement(72942036..73071836)	25.1456	1.02054	2.02868	0.00115875	0.0119174	1	94097	HGNC:16073	protein_coding
VPS28	8	complement(144423601..144428563)	72.2876	1.01975	2.02757	0.00223465	0.0194133	1	51160	HGNC:18178	protein_coding
ARID5A	2	96536752..96552638	51.7571	1.01882	2.02626	0.00575977	0.0383518	1	10865	HGNC:17361	protein_coding
UBQLNL	11	complement(5514393..5516699)	6.39698	1.01879	2.02621	0.0327993	0.12593	1	143630	HGNC:28294	protein_coding
LRRC37A3	17	complement(64854134..64919491)	23.9658	1.01837	2.02563	0.0118432	0.063374	1	374819	HGNC:32427	protein_coding
ELOVL1	1	complement(43363397..43368074)	39.7017	1.01832	2.02556	0.00298967	0.0240244	1	64834	HGNC:14418	protein_coding
C3orf70	3	complement(185076838..185153060)	37.7173	1.01781	2.02484	0.0248225	0.104957	1	285382	HGNC:33731	protein_coding
AZIN1-AS1	8	102864271..102977876	14.95	1.0174	2.02427	0.0228603	0.0992501	1	100506753	HGNC:51558	lncRNA
SSSCA1-AS1	11	complement(65569220..65570413)	6.88384	1.01734	2.02419	0.0281241	0.11414	1	254100	HGNC:27384	lncRNA
DAB2	5	complement(39371674..39425233)	210.364	1.01683	2.02347	0.0117047	0.0628633	1	1601	HGNC:2662	protein_coding
ZBED1_1	X	complement(2486414..2500976)	48.8663	1.01667	2.02325	0.000243319	0.00341642	1	9189	HGNC:447	protein_coding
ALDH1A1	9	complement(72900671..72953053)	1117.65	1.0162	2.02258	0.00772359	0.0474486	1	216	HGNC:402	protein_coding
NFKBID	19	complement(35887630..35902303)	14.0805	1.01571	2.02189	0.00120803	0.0123156	1	84807	HGNC:15671	protein_coding
ELMO2	20	complement(46366045..46407051)	40.9433	1.01495	2.02083	0.000218764	0.00314545	1	63916	HGNC:17233	protein_coding
PCDHGB3	5	141370242..141512975	21.4896	1.0145	2.0202	0.0122862	0.0649257	1	56102	HGNC:8710	protein_coding
LRRC8E	19	7888505..7902023	6.56329	1.0144	2.02006	0.0481046	0.161358	1	80131	HGNC:26272	protein_coding
CNPY4	7	100119634..100125508	81.5071	1.01428	2.01989	0.000852334	0.00941713	1	245812	HGNC:28631	protein_coding
USP18	22	18149855..18177397	6.21809	1.01389	2.01935	0.0202401	0.0912173	1	11274	HGNC:12616	protein_coding
RGS14	5	177357672..177372601	11.4884	1.01367	2.01904	0.0210595	0.0936566	1	10636	HGNC:9996	protein_coding
RFXANK	19	19192199..19201869	26.2204	1.01342	2.01869	0.00622974	0.0406536	1	8625	HGNC:9987	protein_coding
WDR83OS	19	complement(12668071..12671023)	45.0053	1.0128	2.01782	0.00626461	0.040715	1	51398	HGNC:30203	protein_coding
QSOX1	1	180154833..180204030	54.9514	1.01277	2.01778	0.000439954	0.00555939	1	5768	HGNC:9756	protein_coding
ARHGEF10L	1	17513442..17697875	20.0189	1.01222	2.01701	0.000167428	0.00253542	1	55160	HGNC:25540	protein_coding
SRGAP2	1	206203556..206464443	37.1221	1.01199	2.0167	5.61831e-05	0.0010348	1	23380	HGNC:19751	protein_coding
MEX3A	1	complement(156072013..156082465)	95.744	1.01196	2.01665	0.00773153	0.0474798	1	92312	HGNC:33482	protein_coding
SESN1	6	complement(108986437..109094505)	37.9194	1.01169	2.01626	4.52859e-05	0.000884004	1	27244	HGNC:21595	protein_coding
HLA-H	6	29887573..29891079	41.0929	1.01165	2.01622	0.0126023	0.0660721	1	3136	HGNC:4965	transcribed_pseudogene
OGG1	3	9749944..9788246	30.1292	1.01152	2.01604	9.76223e-05	0.00163658	1	4968	HGNC:8125	protein_coding
CAVIN2	2	complement(191834310..191847088)	78.4516	1.01045	2.01454	0.00533634	0.0364958	1	8436	HGNC:10690	protein_coding
NAGPA	16	complement(5024844..5033940)	8.16401	1.01022	2.01422	0.0170699	0.0810631	1	51172	HGNC:17378	protein_coding
TMED1	19	complement(10832067..10836212)	20.1024	1.01013	2.01409	0.00676324	0.0429366	1	11018	HGNC:17291	protein_coding
LDLR	19	11089362..11133830	44.0643	1.00944	2.01313	0.0302812	0.119593	1	3949	HGNC:6547	protein_coding
SEMA4A	1	156149672..156177751	6.41805	1.0091	2.01265	0.0128957	0.0672152	1	64218	HGNC:10729	protein_coding
LTBP3	11	complement(65538559..65558389)	206.129	1.00903	2.01256	0.000744772	0.00844509	1	4054	HGNC:6716	protein_coding
DUSP7	3	complement(52048919..52056571)	69.5679	1.00858	2.01193	0.00183038	0.0169163	1	1849	HGNC:3073	protein_coding
HYI	1	complement(43450607..43454241)	35.345	1.00856	2.01191	0.00280104	0.0230159	1	81888	HGNC:26948	protein_coding
SNX17	2	27370496..27377535	61.4834	1.00856	2.01191	0.000131393	0.00207315	1	9784	HGNC:14979	protein_coding
LRWD1	7	102464883..102473168	16.2369	1.00826	2.01149	0.0183819	0.085689	1	222229	HGNC:21769	protein_coding
SLC25A42	19	19063994..19113030	22.142	1.00822	2.01142	0.00139261	0.0137471	1	284439	HGNC:28380	protein_coding
MYOF	10	complement(93306429..93482505)	140.068	1.00818	2.01137	0.013267	0.0683892	1	26509	HGNC:3656	protein_coding
LINC00638	14	104821201..104823718	6.31214	1.007	2.00973	0.045625	0.155659	1	196872	HGNC:28325	lncRNA
TMC8	17	78129298..78142968	6.24406	1.00633	2.00879	0.0432019	0.150636	1	147138	HGNC:20474	protein_coding
ROR2	9	complement(91722598..91950228)	60.7379	1.00621	2.00863	4.10572e-05	0.000818199	1	4920	HGNC:10257	protein_coding
PHC2	1	complement(33323623..33375593)	130.099	1.00593	2.00823	0.00603988	0.0397369	1	1912	HGNC:3183	protein_coding
MON1A	3	complement(49908869..49930012)	7.75609	1.00466	2.00648	0.013089	0.0678535	1	84315	HGNC:28207	protein_coding
HLA-DMA	6	complement(32948618..32953097)	28.5891	1.00457	2.00634	0.0204276	0.091814	1	3108	HGNC:4934	protein_coding
TRAF7	16	2155778..2178129	62.8931	1.00448	2.00622	0.00210993	0.0187143	1	84231	HGNC:20456	protein_coding
MMP19	12	complement(55835430..55842983)	65.5431	1.00438	2.00608	0.0103597	0.0578221	1	4327	HGNC:7165	protein_coding
CENPT	16	complement(67828157..67847693)	57.9814	1.00335	2.00466	0.00103294	0.010922	1	80152	HGNC:25787	protein_coding
LAMTOR1	11	complement(72097292..72103297)	121.09	1.00316	2.00439	0.000895692	0.00973992	1	55004	HGNC:26068	protein_coding
MFSD5	12	53251251..53254406	11.9972	1.00243	2.00337	0.0130793	0.0678413	1	84975	HGNC:28156	protein_coding
IKBKG	X	154542212..154565046	30.3423	1.00186	2.00258	0.00411101	0.0304256	1	8517	HGNC:5961	protein_coding
GREB1L	18	21242225..21528503	18.8851	1.00185	2.00257	0.00971201	0.0552633	1	80000	HGNC:31042	protein_coding
PCDHGA5	5	141364331..141512979	34.8182	1.00171	2.00237	0.0400192	0.143437	1	56110	HGNC:8703	protein_coding
PTPRS	19	complement(5205503..5340812)	216.87	1.00081	2.00113	0.00087344	0.0095828	1	5802	HGNC:9681	protein_coding
C1orf198	1	complement(230837119..230869591)	129.893	1.00073	2.00101	0.00514822	0.0355546	1	84886	HGNC:25900	protein_coding
SNX21	20	45833418..45843276	50.0067	1.00045	2.00063	0.000210463	0.00304487	1	90203	HGNC:16154	protein_coding
CD83	6	14117256..14136918	33.1387	1.00027	2.00038	0.00565776	0.0378803	1	9308	HGNC:1703	protein_coding
PDCD4-AS1	10	complement(110868890..110870904)	13.5177	1.00024	2.00033	0.010832	0.0595886	1	282997	HGNC:27425	lncRNA
LITAF	16	complement(11547722..11636377)	149.739	1.0001	2.00014	0.000665933	0.00768177	1	9516	HGNC:16841	protein_coding
CUBN	10	complement(16823966..17130492)	10.6646	-1.00122	-2.0017	0.00824975	0.0495155	1	8029	HGNC:2548	protein_coding
TEX30	13	complement(102765888..102773821)	10.9953	-1.00147	-2.00204	0.000720416	0.00822889	1	93081	HGNC:25188	protein_coding
AK9	6	complement(109492855..109691212)	5.39279	-1.0028	-2.00389	0.000333045	0.00439839	1	221264	HGNC:33814	protein_coding
GLRB	4	157076125..157172090	14.1347	-1.00305	-2.00424	0.00455209	0.0326453	1	2743	HGNC:4329	protein_coding
NPM1	5	171387116..171410884	1419.99	-1.00337	-2.00468	0.000991603	0.0106103	1	4869	HGNC:7910	protein_coding
FAM199X	X	104166453..104195902	47.951	-1.00367	-2.0051	1.04618e-05	0.000267987	0.364353	139231	HGNC:25195	protein_coding
NLGN4X	X	complement(5890026..6228878)	57.432	-1.00623	-2.00866	0.0169083	0.0805579	1	57502	HGNC:14287	protein_coding
MANEA-DT	6	complement(95560096..95577451)	7.87561	-1.00644	-2.00894	0.0121858	0.0645696	1	101927288	HGNC:43732	lncRNA
TMEM38A	19	16661139..16690023	5.71773	-1.00688	-2.00957	0.0323866	0.124843	1	79041	HGNC:28462	protein_coding
LSM11	5	157743712..157760709	19.0747	-1.00811	-2.01127	0.000175106	0.00262445	1	134353	HGNC:30860	protein_coding
PRXL2A	10	80407829..80437115	106.807	-1.0083	-2.01153	0.013628	0.0695288	1	84293	HGNC:28651	protein_coding
LOC105373156	X	6226358..6230291	6.42189	-1.00848	-2.01179	0.0219222	0.096257	1	105373156		lncRNA
B3GLCT	13	31199975..31332276	59.4414	-1.00868	-2.01207	0.021427	0.0946446	1	145173	HGNC:20207	protein_coding
TCEAL1	X	103628716..103630953	114.909	-1.00875	-2.01217	0.0181207	0.0847596	1	9338	HGNC:11616	protein_coding
LOC107984984	17	63672262..63681131	70.4479	-1.0096	-2.01335	0.00988686	0.0559665	1	107984984		lncRNA
MTHFD2L	4	74123273..74303099	8.07493	-1.00999	-2.0139	0.00221459	0.0192979	1	441024	HGNC:31865	protein_coding
SLC1A2	11	complement(35251205..35420058)	9.64101	-1.01125	-2.01566	0.014967	0.0739937	1	6506	HGNC:10940	protein_coding
PDE5A	4	complement(119494395..119628804)	53.0378	-1.01179	-2.01641	0.0491904	0.164029	1	8654	HGNC:8784	protein_coding
IMMP2L	7	complement(110662645..111562531)	20.3587	-1.01199	-2.01668	0.00220083	0.0192138	1	83943	HGNC:14598	protein_coding
FAM3C	7	complement(121348851..121396369)	151.762	-1.01202	-2.01674	0.00521548	0.0358546	1	10447	HGNC:18664	protein_coding
PDE3A	12	20369245..20688579	14.3418	-1.01309	-2.01823	0.0344142	0.130034	1	5139	HGNC:8778	protein_coding
AMD1	6	110814621..110895713	75.9874	-1.01331	-2.01854	0.000728902	0.008303	1	262	HGNC:457	protein_coding
ZNF540	19	37551374..37614179	9.11108	-1.01363	-2.01899	0.0306999	0.120608	1	163255	HGNC:25331	protein_coding
SULT4A1	22	complement(43824509..43862513)	16.5331	-1.01403	-2.01954	0.00862967	0.0510215	1	25830	HGNC:14903	protein_coding
ARL4C	2	complement(234493041..234497081)	41.6763	-1.01404	-2.01957	0.0203562	0.0915814	1	10123	HGNC:698	protein_coding
FBXO21	12	complement(117141991..117190471)	80.7069	-1.01416	-2.01973	0.00025233	0.00350895	1	23014	HGNC:13592	protein_coding
FBXO25	8	406808..477967	20.9256	-1.01426	-2.01987	2.09675e-05	0.00047418	0.730236	26260	HGNC:13596	protein_coding
PWAR1	15	25135642..25138053	5.04998	-1.01453	-2.02025	0.0496289	0.164682	1	145624	HGNC:30089	lncRNA
IGF1R	15	98648539..98964530	77.2938	-1.01538	-2.02143	0.000492542	0.00605249	1	3480	HGNC:5465	protein_coding
RPGR	X	complement(38269163..38327509)	27.7726	-1.01554	-2.02166	0.0101071	0.0568062	1	6103	HGNC:10295	protein_coding
SLC43A1	11	complement(57484531..57516561)	9.6348	-1.0166	-2.02315	0.0135419	0.0692406	1	8501	HGNC:9225	protein_coding
LOC107986970	8	complement(117736161..117740896)	5.98848	-1.01775	-2.02475	0.0368537	0.135912	1	107986970		lncRNA
PEG3	19	complement(56810082..56840726)	255.839	-1.01791	-2.02498	0.0196289	0.0894122	1	5178	HGNC:8826	protein_coding
EPB41	1	28887091..29120046	25.3599	-1.0183	-2.02552	3.41721e-05	0.00070321	1	2035	HGNC:3377	protein_coding
ALMS1-IT1	2	73457103..73459482	27.9725	-1.01852	-2.02584	0.00594599	0.0392964	1	100874291	HGNC:41305	lncRNA
CELSR2	1	109249539..109275751	19.7609	-1.01854	-2.02586	0.0186735	0.0865471	1	1952	HGNC:3231	protein_coding
LOC101928433	6	16761138..16766883	28.616	-1.01899	-2.02649	0.0143844	0.0720069	1	101928433		lncRNA
XKR6	8	complement(10893764..11201833)	14.0762	-1.01944	-2.02713	4.36681e-05	0.000859223	1	286046	HGNC:27806	protein_coding
SLC1A4	2	64988479..65023865	25.3597	-1.01951	-2.02724	0.0035478	0.0274599	1	6509	HGNC:10942	protein_coding
KIF23	15	69414325..69448427	7.91647	-1.01991	-2.0278	0.0475792	0.160038	1	9493	HGNC:6392	protein_coding
BEX4	X	103215092..103217246	112.546	-1.0223	-2.03116	0.000431931	0.00547801	1	56271	HGNC:25475	protein_coding
LOC102724200	21	complement(5156151..5231500)	16.0795	-1.02433	-2.03402	0.0330567	0.126521	1	102724200		protein_coding
SETDB2	13	49444274..49495003	20.1777	-1.0256	-2.03581	0.00170181	0.0160199	1	83852	HGNC:20263	protein_coding
TLCD4-RWDD3	1	95117923..95244955	9.15849	-1.02591	-2.03625	0.0214705	0.0947494	1	100527978	HGNC:49388	protein_coding
SHE	1	complement(154467195..154502560)	24.6926	-1.02635	-2.03686	8.12564e-06	0.000217205	0.282992	126669	HGNC:27004	protein_coding
NTF3	12	5432108..5495299	6.13806	-1.02652	-2.0371	0.0410695	0.145831	1	4908	HGNC:8023	protein_coding
OCIAD2	4	complement(48885019..48906828)	20.9029	-1.02676	-2.03744	0.00659426	0.042183	1	132299	HGNC:28685	protein_coding
LOC105373264	1	complement(244431303..244432537)	15.5245	-1.03056	-2.04281	0.0300248	0.118917	1	105373264		lncRNA
WNK4	17	42779701..42797066	19.5182	-1.03111	-2.04359	0.0075227	0.0464787	1	65266	HGNC:14544	protein_coding
LOC101928592	3	complement(44683675..44685782)	17.2225	-1.03112	-2.04361	0.0132916	0.0684558	1	101928592		protein_coding
CAVIN4	9	100578079..100588389	14.6299	-1.03134	-2.04392	0.00626875	0.040715	1	347273	HGNC:33742	protein_coding
THUMPD3-AS1	3	complement(9385264..9397494)	40.9025	-1.03255	-2.04563	0.000230605	0.00327137	1	440944	HGNC:44478	lncRNA
FUOM	10	complement(133352773..133358031)	21.8443	-1.03274	-2.04591	0.0138966	0.0704214	1	282969	HGNC:24733	protein_coding
MAGI2-AS3	7	79452957..79471208	70.8716	-1.03316	-2.0465	0.00478381	0.0337674	1	100505881	HGNC:40862	lncRNA
LOC105373759	2	complement(177211395..177212411)	8.91775	-1.0346	-2.04854	0.0444997	0.153276	1	105373759		lncRNA
UPF3B	X	complement(119805311..119853028)	59.432	-1.03534	-2.04959	0.00147682	0.0143688	1	65109	HGNC:20439	protein_coding
DPP7	9	complement(137110540..137117980)	50.9166	-1.03678	-2.05164	0.0257431	0.107295	1	29952	HGNC:14892	protein_coding
TCEAL3	X	103607906..103609927	347.729	-1.03797	-2.05333	0.0113001	0.0613682	1	85012	HGNC:28247	protein_coding
LINC02193	16	90186121..90225200	10.065	-1.03832	-2.05383	0.0233859	0.100831	1	105371423	HGNC:53055	lncRNA
PPIP5K1	15	complement(43533462..43590272)	26.0024	-1.03951	-2.05552	0.00011369	0.00184625	1	9677	HGNC:29023	protein_coding
LOC112268272	1	complement(148840556..148883681)	11.3392	-1.04123	-2.05799	0.0445315	0.153363	1	112268272		lncRNA
FMR1	X	147911919..147951127	137.154	-1.04162	-2.05854	6.41837e-05	0.00115838	1	2332	HGNC:3775	protein_coding
RNF144A	2	6917412..7076886	61.3983	-1.04315	-2.06072	0.00121195	0.0123395	1	9781	HGNC:20457	protein_coding
MEIS3	19	complement(47403118..47422233)	82.6873	-1.0434	-2.06109	0.00472902	0.0335226	1	56917	HGNC:29537	protein_coding
IFT74	9	26946990..27066134	20.5278	-1.04409	-2.06206	0.000649721	0.00753948	1	80173	HGNC:21424	protein_coding
FAM122A	9	68780065..68785566	62.7485	-1.04517	-2.06361	0.000575314	0.00684396	1	116224	HGNC:23490	protein_coding
NSRP1	17	30116807..30186475	138.032	-1.04575	-2.06444	0.00282194	0.0231446	1	84081	HGNC:25305	protein_coding
RAPGEF4	2	172735282..173052893	14.4936	-1.04847	-2.06834	0.000613923	0.00718481	1	11069	HGNC:16626	protein_coding
LRRC1	6	53794497..53924125	9.87784	-1.04907	-2.0692	0.000300846	0.00403711	1	55227	HGNC:14307	protein_coding
ESF1	20	complement(13714322..13784933)	68.5691	-1.05006	-2.07061	0.00039542	0.00507007	1	51575	HGNC:15898	protein_coding
IL33	9	6214591..6257983	86.9468	-1.0508	-2.07167	0.0106215	0.0588468	1	90865	HGNC:16028	protein_coding
LBX2-AS1	2	74502593..74505065	10.0931	-1.05118	-2.07222	0.0270199	0.110834	1	151534	HGNC:25136	lncRNA
NUP210	3	complement(13316235..13420322)	10.5283	-1.05129	-2.07238	0.00698548	0.043943	1	23225	HGNC:30052	protein_coding
TBC1D4	13	complement(75283503..75483144)	52.2256	-1.05407	-2.07639	0.0182465	0.0852356	1	9882	HGNC:19165	protein_coding
SPRED3	19	38390061..38399884	6.70847	-1.05436	-2.0768	0.0110766	0.0604925	1	399473	HGNC:31041	protein_coding
SCX	8	144265060..144268483	9.59089	-1.05621	-2.07946	0.0170404	0.0809556	1	642658	HGNC:32322	protein_coding
RBM41	X	complement(107061885..107118827)	44.3947	-1.0569	-2.08046	0.000456516	0.00571548	1	55285	HGNC:25617	protein_coding
ZNF37BP	10	complement(42513510..42552870)	55.6991	-1.05738	-2.08115	6.57865e-05	0.00118092	1	100129482	HGNC:13103	transcribed_pseudogene
TPTEP1	22	16601911..16648830	36.3625	-1.05835	-2.08255	0.00198544	0.0179582	1	387590	HGNC:43648	transcribed_pseudogene
DNAJA4	15	78264145..78282196	37.0703	-1.05944	-2.08412	5.44286e-05	0.00101046	1	55466	HGNC:14885	protein_coding
LOC107985977	2	complement(210133796..210138826)	14.1031	-1.06043	-2.08555	0.00838015	0.0500535	1	107985977		lncRNA
OARD1	6	complement(41064772..41097787)	27.2182	-1.06093	-2.08628	0.000830653	0.00923933	1	221443	HGNC:21257	protein_coding
PRC1	15	complement(90966038..90994576)	15.0545	-1.06147	-2.08706	0.0291501	0.116541	1	9055	HGNC:9341	protein_coding
CCNF	16	2429447..2458854	8.67023	-1.06263	-2.08874	0.00665425	0.0424736	1	899	HGNC:1591	protein_coding
ANKH	5	complement(14704800..14871778)	60.2485	-1.06293	-2.08917	0.0102732	0.0575384	1	56172	HGNC:15492	protein_coding
KLHL17	1	960103..965719	27.98	-1.06306	-2.08936	0.0232822	0.100465	1	339451	HGNC:24023	protein_coding
DSCAML1	11	complement(117427772..117817514)	6.24184	-1.06404	-2.09078	0.00972759	0.0553126	1	57453	HGNC:14656	protein_coding
LOC105373406	2	7380178..7387522	6.08196	-1.06424	-2.09107	0.0211674	0.0940074	1	105373406		lncRNA
DEK	6	complement(18223860..18264541)	165.179	-1.06427	-2.09112	0.000234216	0.00331253	1	7913	HGNC:2768	protein_coding
LOC105372553	20	20022505..20024978	28.8794	-1.06576	-2.09327	0.00940618	0.0541982	1	105372553		lncRNA
GNPNAT1	14	complement(52775193..52791607)	25.9393	-1.06633	-2.0941	0.000209892	0.00304114	1	64841	HGNC:19980	protein_coding
DACH1	13	complement(71437966..71868068)	67.0564	-1.06706	-2.09516	0.0130396	0.0676805	1	1602	HGNC:2663	protein_coding
PPP1R16B	20	38805694..38923024	12.3281	-1.06745	-2.09573	0.000985167	0.0105798	1	26051	HGNC:15850	protein_coding
CD207	2	complement(70825248..70860787)	6.35774	-1.06771	-2.0961	0.0236575	0.101596	1	50489	HGNC:17935	protein_coding
TMCC2	1	205227946..205273343	8.45709	-1.06811	-2.09669	0.00167682	0.0158552	1	9911	HGNC:24239	protein_coding
ARHGEF4	2	130836914..131051514	8.04465	-1.06929	-2.0984	0.0114456	0.0619719	1	50649	HGNC:684	protein_coding
CBX8	17	complement(79792132..79797077)	28.9084	-1.07017	-2.09968	0.00303669	0.0242702	1	57332	HGNC:15962	protein_coding
CHORDC1	11	complement(90200429..90223364)	63.514	-1.07019	-2.0997	0.000157763	0.00241889	1	26973	HGNC:14525	protein_coding
PDE7B	6	135851701..136195574	26.2022	-1.07408	-2.10538	0.0185933	0.0863142	1	27115	HGNC:8792	protein_coding
DLEU2L	1	63548980..63550636	13.317	-1.07471	-2.1063	0.00917457	0.0533644	1	79469	HGNC:13225	ncRNA_pseudogene
UCHL3	13	75549480..75606020	10.1335	-1.07518	-2.10698	0.00101287	0.0107732	1	7347	HGNC:12515	protein_coding
CBX2	17	79776254..79787983	10.192	-1.07698	-2.10962	0.00408016	0.0302749	1	84733	HGNC:1552	protein_coding
RGS20	8	53851795..53959304	9.22486	-1.07707	-2.10975	0.0190165	0.0875572	1	8601	HGNC:14600	protein_coding
EFCAB13	17	47323955..47441312	12.3589	-1.07711	-2.10981	0.00646882	0.0415972	1	124989	HGNC:26864	protein_coding
TOX2	20	43914852..44069616	19.7252	-1.07766	-2.11062	0.0101542	0.0570571	1	84969	HGNC:16095	protein_coding
LOC105375001	6	27473191..27480803	7.72141	-1.08019	-2.11431	0.00295166	0.0237935	1	105375001		lncRNA
LOC107986064	3	15962144..15970936	6.69764	-1.08191	-2.11684	0.0241316	0.102931	1	107986064		lncRNA
MTHFD2	2	74198563..74217565	19.8785	-1.08223	-2.11731	0.00954771	0.054639	1	10797	HGNC:7434	protein_coding
SLC39A6	18	complement(36108531..36129868)	123.123	-1.08297	-2.11839	0.00338959	0.0264547	1	25800	HGNC:18607	protein_coding
RPL21P28	1	complement(212051486..212052051)	63.9878	-1.08333	-2.11892	0.00345008	0.026846	1	100131205	HGNC:36258	transcribed_pseudogene
KCNMB4	12	70366220..70434292	9.93457	-1.08512	-2.12155	0.000958265	0.0103432	1	27345	HGNC:6289	protein_coding
AKAP5	14	64465499..64474503	5.25938	-1.08528	-2.12178	0.0242279	0.103172	1	9495	HGNC:375	protein_coding
EGLN3	14	complement(33924227..33951074)	13.3826	-1.08534	-2.12187	0.00893749	0.0523245	1	112399	HGNC:14661	protein_coding
NDUFAF4P1	15	49156298..49158625	6.06224	-1.08667	-2.12383	0.014342	0.0718721	1	100306975	HGNC:44194	transcribed_pseudogene
RPL17-C18orf32	18	complement(49481178..49492465)	76.5913	-1.08888	-2.12709	0.00398071	0.0297654	1	100526842	HGNC:44661	protein_coding
NTN5	19	complement(48661407..48673119)	14.9894	-1.08957	-2.12811	0.017456	0.0822937	1	126147	HGNC:25208	protein_coding
PRR16	5	120464222..120794587	5.56728	-1.09236	-2.13223	0.0292465	0.116826	1	51334	HGNC:29654	protein_coding
SMS	X	21940573..21994837	89.344	-1.09334	-2.13367	0.000225435	0.00321366	1	6611	HGNC:11123	protein_coding
FSIP2-AS1	2	complement(185783691..185800151)	11.6659	-1.0936	-2.13405	0.0374958	0.137148	1	107985781	HGNC:40978	lncRNA
DLX3	17	complement(49990005..49995224)	10.3052	-1.09665	-2.13857	0.0461663	0.156772	1	1747	HGNC:2916	protein_coding
ARAP2	4	complement(36005186..36244833)	6.43975	-1.09691	-2.13896	0.00365253	0.0279644	1	116984	HGNC:16924	protein_coding
ANKDD1A	15	64911902..64958691	31.5461	-1.09716	-2.13934	0.00171706	0.0161245	1	348094	HGNC:28002	protein_coding
ARHGAP11B	15	30626148..30649182	14.6154	-1.09825	-2.14095	0.0287998	0.115735	1	89839	HGNC:15782	protein_coding
LSR	19	35248656..35267964	27.8342	-1.10112	-2.14522	0.00662049	0.0423044	1	51599	HGNC:29572	protein_coding
RGL3	19	complement(11394060..11419314)	43.7194	-1.10194	-2.14642	0.0379386	0.138139	1	57139	HGNC:30282	protein_coding
NDUFAF4	6	complement(96889315..96897891)	17.5224	-1.1037	-2.14904	0.00514343	0.035532	1	29078	HGNC:21034	protein_coding
C5orf63	5	complement(127038454..127073539)	9.94233	-1.10449	-2.15023	0.00330091	0.0259273	1	401207	HGNC:40051	protein_coding
CFAP69	7	90245174..90320964	9.57738	-1.10578	-2.15216	0.00154719	0.0149095	1	79846	HGNC:26107	protein_coding
SLC7A5	16	complement(87830022..87869507)	7.38712	-1.10645	-2.15316	0.0281059	0.114101	1	8140	HGNC:11063	protein_coding
GIPC3	19	3585478..3593541	9.04367	-1.10823	-2.1558	0.0245056	0.104032	1	126326	HGNC:18183	protein_coding
SH3BGRL2	6	79631329..79703659	33.8377	-1.10925	-2.15734	1.28041e-05	0.000316436	0.445928	83699	HGNC:15567	protein_coding
LOC105375942	9	complement(128602..134972)	14.5634	-1.1109	-2.1598	0.00181782	0.016847	1	105375942		lncRNA
TAFA2	12	complement(61708248..62260104)	12.6689	-1.11188	-2.16128	0.00996511	0.0562384	1	338811	HGNC:21589	protein_coding
HIST2H2BA	1	complement(121107175..121117292)	5.43989	-1.11411	-2.16461	0.0373336	0.136941	1	337875	HGNC:20560	transcribed_pseudogene
CDKN2D	19	complement(10566460..10568979)	11.4511	-1.11419	-2.16473	0.0234288	0.100897	1	1032	HGNC:1790	protein_coding
PDK1	2	172555373..172672698	10.0996	-1.11498	-2.16592	0.00082212	0.00918809	1	5163	HGNC:8809	protein_coding
OSGIN2	8	89901868..89935614	10.6363	-1.11542	-2.16658	0.0143246	0.0718569	1	734	HGNC:1355	protein_coding
KCTD9	8	complement(25424357..25458468)	32.1264	-1.11565	-2.16692	0.000115236	0.00186359	1	54793	HGNC:22401	protein_coding
MCOLN2	1	complement(84925583..84997113)	22.8604	-1.11625	-2.16782	0.0199256	0.0902883	1	255231	HGNC:13357	protein_coding
ZNF471	19	56507855..56530212	85.9464	-1.11836	-2.17099	0.00364633	0.0279352	1	57573	HGNC:23226	protein_coding
MYO5C	15	complement(52192318..52295804)	13.7333	-1.11983	-2.17321	0.00140632	0.0138472	1	55930	HGNC:7604	protein_coding
LRRC4	7	complement(128027071..128032107)	14.8167	-1.11998	-2.17344	0.00519008	0.0357168	1	64101	HGNC:15586	protein_coding
SYT17	16	19167834..19268334	7.44446	-1.12087	-2.17478	0.00460262	0.0328762	1	51760	HGNC:24119	protein_coding
GPLD1	6	complement(24423969..24495232)	7.60452	-1.12087	-2.17478	0.00313283	0.0248624	1	2822	HGNC:4459	protein_coding
RSPH4A	6	116598184..116633051	5.85375	-1.12191	-2.17634	0.00228725	0.0197352	1	345895	HGNC:21558	protein_coding
ATP6V1B1	2	70935900..70965431	11.1868	-1.12382	-2.17923	0.00938963	0.0541697	1	525	HGNC:853	protein_coding
PSTPIP2	18	complement(45983536..46072327)	11.9109	-1.12515	-2.18124	0.000289299	0.00391367	1	9050	HGNC:9581	protein_coding
LRRC3	21	44455510..44462196	31.7323	-1.12682	-2.18377	4.27239e-05	0.00084492	1	81543	HGNC:14965	protein_coding
SPA17	11	124673844..124694794	5.41023	-1.12849	-2.18629	0.0260293	0.108043	1	53340	HGNC:11210	protein_coding
PNISR	6	complement(99398050..99426306)	313.525	-1.12873	-2.18666	0.000136939	0.00214903	1	25957	HGNC:21222	protein_coding
DUSP5P1	1	228644910..228652412	8.07052	-1.12876	-2.1867	0.0293341	0.117096	1	574029	HGNC:32020	transcribed_pseudogene
TVP23A	16	complement(10758034..10818902)	9.41677	-1.12909	-2.1872	0.00197661	0.0178992	1	780776	HGNC:20398	protein_coding
ANKLE1	19	17281901..17287646	7.35247	-1.12958	-2.18795	0.00228762	0.0197352	1	126549	HGNC:26812	protein_coding
FAM133B	7	complement(92560758..92590394)	74.1817	-1.12961	-2.188	5.42381e-05	0.00100772	1	257415	HGNC:28629	protein_coding
NPR3	5	32689076..32791724	11.3232	-1.12993	-2.18848	0.0144308	0.0721109	1	4883	HGNC:7945	protein_coding
EXOC6	10	92826831..93059494	16.9793	-1.13174	-2.19124	0.00025491	0.00353631	1	54536	HGNC:23196	protein_coding
SLC35F3	1	233904676..234324518	6.15303	-1.13239	-2.19222	0.0355629	0.132698	1	148641	HGNC:23616	protein_coding
CREG1	1	complement(167541013..167553762)	83.5128	-1.13399	-2.19464	0.000111881	0.00182578	1	8804	HGNC:2351	protein_coding
PLCE1	10	93993931..94332823	20.8958	-1.13448	-2.19539	7.1787e-05	0.00126719	1	51196	HGNC:17175	protein_coding
RANBP17	5	170862018..171300015	9.21805	-1.13574	-2.19732	0.000117957	0.00189968	1	64901	HGNC:14428	protein_coding
KCNA3	1	complement(110653560..110674940)	6.65654	-1.13606	-2.1978	0.0049464	0.034539	1	3738	HGNC:6221	protein_coding
SLC35G2	3	136819019..136855892	22.2	-1.13623	-2.19805	0.00199962	0.0180585	1	80723	HGNC:28480	protein_coding
TEX21P	14	complement(64345473..64347611)	5.77938	-1.13732	-2.19973	0.0424249	0.148963	1	441687	HGNC:35455	transcribed_pseudogene
BTNL9	5	181039872..181061525	30.5786	-1.14084	-2.20509	0.000765589	0.00863916	1	153579	HGNC:24176	protein_coding
KLF12	13	complement(73686012..74168295)	49.4244	-1.14298	-2.20837	0.000611222	0.00716038	1	11278	HGNC:6346	protein_coding
RFK	9	complement(76385526..76394426)	29.4376	-1.14338	-2.20898	0.000816224	0.00913107	1	55312	HGNC:30324	protein_coding
ARL4A	7	12686827..12690958	24.1336	-1.14454	-2.21076	0.00101903	0.0108189	1	10124	HGNC:695	protein_coding
FGD4	12	32399523..32646050	14.4886	-1.14481	-2.21117	0.00358524	0.0276462	1	121512	HGNC:19125	protein_coding
C12orf75	12	105330691..105371518	25.3813	-1.14516	-2.21171	0.0356691	0.13301	1	387882	HGNC:35164	protein_coding
LGALSL-DT	2	complement(64390956..64455286)	5.98338	-1.14559	-2.21236	0.000366572	0.0047683	1	105374771	HGNC:53951	lncRNA
ICA1	7	complement(8113184..8262687)	6.96855	-1.14722	-2.21487	0.00911431	0.0530808	1	3382	HGNC:5343	protein_coding
FOXP4	6	41546381..41602384	32.9173	-1.14835	-2.2166	0.0058666	0.0388377	1	116113	HGNC:20842	protein_coding
ADCY2	5	7396138..7830081	8.07789	-1.14862	-2.21701	0.00163294	0.0155155	1	108	HGNC:233	protein_coding
BTBD8	1	92080345..92147840	9.56723	-1.14918	-2.21787	0.0105745	0.0586983	1	284697	HGNC:21019	protein_coding
BCL2L11	2	111120914..111168445	39.0421	-1.15069	-2.22021	3.98395e-05	0.000798022	1	10018	HGNC:994	protein_coding
MDH1B	2	complement(206737763..206765549)	5.326	-1.1523	-2.22269	0.023089	0.0999266	1	130752	HGNC:17836	protein_coding
ARMC9	2	231198546..231394991	25.0644	-1.15277	-2.2234	5.76189e-06	0.000160261	0.200669	80210	HGNC:20730	protein_coding
CASTOR3	7	complement(100187988..100272274)	66.2062	-1.15339	-2.22436	1.9085e-05	0.000441395	0.664673	352954	HGNC:29954	protein_coding
LOC107984871	16	complement(88934916..88940195)	9.14421	-1.15382	-2.22503	0.00925863	0.0537194	1	107984871		lncRNA
DACT1	14	58634068..58648321	50.1949	-1.15469	-2.22636	0.0130451	0.067694	1	51339	HGNC:17748	protein_coding
FZD6	8	103298494..103332866	23.6409	-1.15612	-2.22858	0.000114404	0.00185527	1	8323	HGNC:4044	protein_coding
GPR68	14	complement(91232532..91264581)	7.52061	-1.15782	-2.2312	0.0417315	0.147263	1	8111	HGNC:4519	protein_coding
ARID4A	14	58298385..58373876	59.6573	-1.15974	-2.23417	0.000146449	0.00227229	1	5926	HGNC:9885	protein_coding
SNX25	4	185204237..185368020	24.4523	-1.16195	-2.23759	7.25566e-05	0.00127595	1	83891	HGNC:21883	protein_coding
TMEM18	2	complement(663877..677406)	45.0617	-1.1627	-2.23875	0.000290982	0.00392961	1	129787	HGNC:25257	protein_coding
LOC105375184	7	complement(22214000..22219859)	17.4903	-1.16347	-2.23996	0.00721773	0.0450476	1	105375184		lncRNA
LOC107986874	8	complement(120797547..120804227)	10.1867	-1.16364	-2.24021	0.00389528	0.0293132	1	107986874		lncRNA
TCEAL4	X	103576231..103587736	655.048	-1.16461	-2.24173	0.0167583	0.0800886	1	79921	HGNC:26121	protein_coding
LOC727896	18	complement(2943212..2946623)	18.4166	-1.1647	-2.24186	0.00475591	0.0336665	1	727896		transcribed_pseudogene
LOC107986454	5	complement(141807798..141828812)	7.97341	-1.16675	-2.24505	0.0142709	0.0716799	1	107986454		lncRNA
ABCA1	9	complement(104781006..104928232)	71.9165	-1.16695	-2.24536	0.00618469	0.0404614	1	19	HGNC:29	protein_coding
ZNF525	19	53365693..53386590	9.26567	-1.16834	-2.24753	0.000673734	0.00776407	1	170958	HGNC:29423	protein_coding
N4BP2L1	13	complement(32400723..32429616)	30.4567	-1.16842	-2.24766	0.000941427	0.0101945	1	90634	HGNC:25037	protein_coding
CSGALNACT1	8	complement(19404161..19758029)	9.37306	-1.17021	-2.25045	0.00104446	0.0110187	1	55790	HGNC:24290	protein_coding
LOC107985541	22	complement(29455287..29480046)	10.6795	-1.17109	-2.25181	0.0138369	0.0702713	1	107985541		lncRNA
SPECC1	17	20009301..20319026	35.1662	-1.17154	-2.25252	5.06526e-05	0.000954789	1	92521	HGNC:30615	protein_coding
NDNF	4	complement(121029293..121072535)	25.0437	-1.17292	-2.25467	0.0346227	0.130547	1	79625	HGNC:26256	protein_coding
RESF1	12	31959415..31993107	166.787	-1.17529	-2.25838	0.00414656	0.0305765	1	55196	HGNC:25559	protein_coding
TBX21	17	47733236..47746122	5.81555	-1.17673	-2.26063	0.0157464	0.0767133	1	30009	HGNC:11599	protein_coding
PAQR4	16	2969348..2973484	14.5183	-1.17802	-2.26267	0.00931163	0.0538528	1	124222	HGNC:26386	protein_coding
INHBB	2	120346136..120351803	34.4544	-1.1791	-2.26436	0.00555512	0.0374774	1	3625	HGNC:6067	protein_coding
CD109	6	73696085..73828317	23.3485	-1.17931	-2.26468	0.0131138	0.0679131	1	135228	HGNC:21685	protein_coding
PSIP1	9	complement(15464066..15511019)	100.869	-1.17932	-2.2647	9.20527e-05	0.00155662	1	11168	HGNC:9527	protein_coding
HCG26	6	31471229..31472408	21.0191	-1.18023	-2.26612	0.0193016	0.0884394	1	352961	HGNC:29671	lncRNA
FSBP	8	complement(94427716..94436944)	14.6796	-1.18145	-2.26804	0.0153478	0.0752904	1	100861412	HGNC:43653	protein_coding
TDRD10	1	154502219..154548147	23.7218	-1.18205	-2.269	0.00115648	0.0119039	1	126668	HGNC:25316	protein_coding
DPP10	2	114442641..115845752	22.2756	-1.18218	-2.26919	0.0179427	0.0841461	1	57628	HGNC:20823	protein_coding
LCA5	6	complement(79484991..79537430)	21.1261	-1.18403	-2.27211	3.89169e-05	0.000782901	1	167691	HGNC:31923	protein_coding
CACNA2D2	3	complement(50362613..50504244)	24.7	-1.18464	-2.27307	0.00774241	0.0474914	1	9254	HGNC:1400	protein_coding
ENPP4	6	46129989..46146688	8.49232	-1.1857	-2.27474	0.00394741	0.0296135	1	22875	HGNC:3359	protein_coding
MAOB	X	complement(43766610..43882450)	118.229	-1.18848	-2.27913	0.00159044	0.0152004	1	4129	HGNC:6834	protein_coding
ITGB3BP	1	complement(63440770..63529395)	12.5374	-1.18999	-2.28152	0.00183	0.0169163	1	23421	HGNC:6157	protein_coding
ERMP1	9	complement(5764061..5867091)	61.8188	-1.19173	-2.28427	0.000382952	0.0049346	1	79956	HGNC:23703	protein_coding
ANP32E	1	complement(150218417..150236133)	143.03	-1.19226	-2.28511	3.30228e-05	0.000686215	1	81611	HGNC:16673	protein_coding
DENND2D	1	complement(111185969..111204791)	6.18917	-1.1968	-2.29231	0.00575953	0.0383518	1	79961	HGNC:26192	protein_coding
LRRC6	8	complement(132570416..132685039)	18.5482	-1.20084	-2.29873	5.59487e-05	0.00103211	1	23639	HGNC:16725	protein_coding
LOC107985599	1	complement(246290911..246294672)	106.163	-1.20119	-2.29929	0.000363249	0.00473298	1	107985599		lncRNA
ZNF267	16	31873758..31917357	20.9504	-1.20235	-2.30115	0.00111397	0.0115331	1	10308	HGNC:13060	protein_coding
SP4	7	21428083..21514822	13.6283	-1.20472	-2.30492	0.000688472	0.00790659	1	6671	HGNC:11209	protein_coding
GDF7	2	20667144..20679243	154.983	-1.20769	-2.30967	0.0102952	0.0576274	1	151449	HGNC:4222	protein_coding
LOC102724625	17	complement(32087550..32091785)	6.14272	-1.20841	-2.31082	0.0143227	0.0718569	1	102724625		lncRNA
TMEM150C	4	complement(82483176..82562253)	60.7695	-1.20874	-2.31135	0.00056466	0.00675739	1	441027	HGNC:37263	protein_coding
RGS7	1	complement(240775193..241357274)	5.1551	-1.20949	-2.31255	0.0290377	0.11637	1	6000	HGNC:10003	protein_coding
ST3GAL5-AS1	2	85889280..85892252	6.95873	-1.21156	-2.31589	0.0418271	0.147533	1	101928113	HGNC:51129	lncRNA
SCN4B	11	complement(118133377..118152915)	13.2217	-1.21181	-2.31629	0.0072442	0.0451524	1	6330	HGNC:10592	protein_coding
GKAP1	9	complement(83739421..83817837)	33.0228	-1.21301	-2.31821	0.000191455	0.00282772	1	80318	HGNC:17496	protein_coding
C6orf132	6	complement(42101119..42142620)	5.40135	-1.21488	-2.32122	0.0268719	0.110416	1	647024	HGNC:21288	protein_coding
LOC112268262	1	complement(50934279..50959742)	54.1001	-1.21617	-2.3233	0.00870491	0.0513104	1	112268262		lncRNA
LOC107986369	5	complement(137770041..137782033)	22.6399	-1.217	-2.32462	0.0125131	0.0657375	1	107986369		lncRNA
LRRC17	7	102913000..102945111	39.6985	-1.21766	-2.32569	0.0435804	0.151496	1	10234	HGNC:16895	protein_coding
FAM27E3	9	complement(67717498..67719179)	14.3273	-1.21818	-2.32653	0.0080981	0.0488819	1	100131997	HGNC:28655	lncRNA
CXCL16	17	complement(4733533..4739928)	50.0749	-1.2188	-2.32753	0.00048568	0.00598846	1	58191	HGNC:16642	protein_coding
LOC107985031	17	36595646..36597014	12.4904	-1.22194	-2.33259	0.0176201	0.0828832	1	107985031		lncRNA
CIT	12	complement(119685791..119877320)	7.55521	-1.22235	-2.33326	0.0150837	0.0743699	1	11113	HGNC:1985	protein_coding
ITGA2	5	52989326..53094779	13.3302	-1.22246	-2.33344	0.00827686	0.0496271	1	3673	HGNC:6137	protein_coding
HERC5	4	88456604..88506170	22.6508	-1.22385	-2.33569	2.0581e-05	0.000468107	0.716774	51191	HGNC:24368	protein_coding
N4BP3	5	178113506..178127034	7.10406	-1.22482	-2.33727	0.00267833	0.0222426	1	23138	HGNC:29852	protein_coding
WASF3	13	26539139..26688948	33.9115	-1.2275	-2.34161	4.18897e-05	0.000831948	1	10810	HGNC:12734	protein_coding
LOC105375384	7	87200259..87202754	6.4818	-1.22803	-2.34247	0.0182481	0.0852356	1	105375384		lncRNA
ARHGEF35	7	complement(144186083..144195879)	44.4145	-1.22842	-2.3431	0.00805763	0.0487637	1	445328	HGNC:33846	protein_coding
FAM226A	X	complement(72941728..72943750)	7.43581	-1.22951	-2.34488	0.0183365	0.0855287	1	203429	HGNC:28544	lncRNA
CAPNS2	16	55566684..55567687	6.66098	-1.22999	-2.34565	0.0189461	0.0873596	1	84290	HGNC:16371	protein_coding
PWAR5	15	24984860..24988232	343.871	-1.23173	-2.34849	0.00110693	0.0114857	1	8123	HGNC:30090	lncRNA
TMEM38B	9	105694541..105776629	9.15151	-1.23253	-2.34978	0.000543587	0.00655224	1	55151	HGNC:25535	protein_coding
SLC12A2	5	128083766..128189688	35.7187	-1.23316	-2.35082	4.68222e-06	0.000135732	0.163068	6558	HGNC:10911	protein_coding
MTUS1	8	complement(17643794..17801579)	66.8475	-1.23336	-2.35114	2.14453e-05	0.000481965	0.746875	57509	HGNC:29789	protein_coding
LOC100505715	19	complement(43891804..43901803)	6.58038	-1.23616	-2.35571	0.0220815	0.0967508	1	100505715		lncRNA
IGSF3	1	complement(116574398..116667755)	25.3084	-1.23711	-2.35727	4.89984e-05	0.000935702	1	3321	HGNC:5950	protein_coding
LGR6	1	202193990..202319761	5.67704	-1.23737	-2.35768	0.0332003	0.126913	1	59352	HGNC:19719	protein_coding
SLC35F2	11	complement(107790991..107858787)	23.2393	-1.23755	-2.35798	0.000154758	0.00238065	1	54733	HGNC:23615	protein_coding
LURAP1L	9	12774994..12823060	10.1668	-1.23819	-2.35902	0.000889054	0.0096956	1	286343	HGNC:31452	protein_coding
ANP32B	9	97983341..98015943	623.659	-1.23821	-2.35906	0.000805473	0.00903679	1	10541	HGNC:16677	protein_coding
LOC105371874	17	68817346..68875259	6.99612	-1.23833	-2.35925	0.0315881	0.122739	1	105371874		lncRNA
ZNF204P	6	complement(27357823..27375374)	15.2328	-1.23858	-2.35967	0.00219307	0.019182	1	7754	HGNC:12995	transcribed_pseudogene
TRAF3IP2-AS1	6	111483472..111602295	27.2157	-1.23901	-2.36037	0.000124871	0.00198636	1	643749	HGNC:40005	antisense_RNA
RASGRP2	11	complement(64726911..64745481)	25.4056	-1.23912	-2.36054	0.000999681	0.0106767	1	10235	HGNC:9879	protein_coding
ACVR2B	3	38453890..38493142	42.3909	-1.2404	-2.36264	3.43279e-06	0.000102966	0.119554	93	HGNC:174	protein_coding
LGI2	4	complement(24991960..25030946)	10.2557	-1.24132	-2.36414	0.0039389	0.0295747	1	55203	HGNC:18710	protein_coding
CCDC112	5	complement(115267188..115296755)	18.2163	-1.24136	-2.36421	0.000100953	0.00167675	1	153733	HGNC:28599	protein_coding
SNCA	4	complement(89724099..89838324)	20.5806	-1.24295	-2.36682	0.00921716	0.0535454	1	6622	HGNC:11138	protein_coding
CASKIN1	16	complement(2177180..2196605)	14.7794	-1.24319	-2.36721	0.0116006	0.0625778	1	57524	HGNC:20879	protein_coding
CCNT2-AS1	2	complement(134866633..134918606)	14.4059	-1.24324	-2.36729	0.00302903	0.0242322	1	100129961	HGNC:40130	lncRNA
GOLGA6L5P	15	complement(84506168..84516847)	27.5199	-1.24368	-2.36801	0.00167683	0.0158552	1	374650	HGNC:30472	transcribed_pseudogene
LOC143666	11	complement(573808..575885)	12.5364	-1.24583	-2.37156	0.00415196	0.0305937	1	143666		lncRNA
LOC105378095	6	163206718..163211640	5.24592	-1.24827	-2.37557	0.0314864	0.122623	1	105378095		lncRNA
PPP1R26-AS1	9	complement(135462718..135472249)	12.9969	-1.24836	-2.37571	5.17271e-05	0.000969561	1	100506599	HGNC:48717	lncRNA
LHX6	9	complement(122185626..122228957)	6.96892	-1.24858	-2.37607	0.00145623	0.0142305	1	26468	HGNC:21735	protein_coding
TTC25	17	41930594..41966517	10.9884	-1.2509	-2.3799	0.00127695	0.0128167	1	83538	HGNC:25280	protein_coding
LOC105378672	1	complement(40487267..40508692)	21.8192	-1.25302	-2.3834	0.0388151	0.140403	1	105378672		lncRNA
GAS2L3	12	100573668..100628288	5.47058	-1.25633	-2.38888	0.00702447	0.0441246	1	283431	HGNC:27475	protein_coding
LOC105375655	8	97148017..97165970	15.5934	-1.25656	-2.38925	0.00511428	0.0353516	1	105375655		lncRNA
RGPD6	2	complement(110513802..110610903)	47.0284	-1.25663	-2.38938	0.000496737	0.00608816	1	729540	HGNC:32419	protein_coding
TRDMT1	10	complement(17137336..17202071)	18.7233	-1.25708	-2.39011	3.32876e-05	0.000690551	1	1787	HGNC:2977	protein_coding
FGD5P1	3	13933056..13936944	8.32	-1.25718	-2.39028	0.0498983	0.165167	1	100132526	HGNC:44498	transcribed_pseudogene
SYT16	14	61812162..62112825	8.37847	-1.25719	-2.3903	0.00313555	0.0248712	1	83851	HGNC:23142	protein_coding
ZNF404	19	complement(43872365..43883964)	6.17823	-1.25719	-2.3903	0.0396431	0.142475	1	342908	HGNC:19417	protein_coding
LINC00467	1	211382755..211432535	7.33832	-1.25727	-2.39042	0.0325313	0.125272	1	84791	HGNC:28227	lncRNA
KLHL23	2	169733832..169751878	38.3277	-1.25955	-2.39421	0.00537877	0.0367015	1	151230	HGNC:27506	protein_coding
GPR137B	1	236142529..236213535	35.9929	-1.25976	-2.39455	0.000217366	0.00313114	1	7107	HGNC:11862	protein_coding
HINT3	6	125956770..125980244	65.6159	-1.26004	-2.39503	0.000145646	0.00226285	1	135114	HGNC:18468	protein_coding
PROSER2	10	11823341..11872277	5.6786	-1.26065	-2.39604	0.000886003	0.00967908	1	254427	HGNC:23728	protein_coding
ITPR1	3	4493348..4847840	62.3736	-1.26295	-2.39986	4.72257e-05	0.000913056	1	3708	HGNC:6180	protein_coding
CCDC88C	14	complement(91271323..91417820)	14.1791	-1.26309	-2.40009	0.000107941	0.00177014	1	440193	HGNC:19967	protein_coding
SIX4	14	complement(60709539..60724351)	6.06472	-1.26317	-2.40023	0.000500037	0.00612539	1	51804	HGNC:10890	protein_coding
PDP2	16	66880515..66891101	15.4959	-1.26474	-2.40284	2.08152e-05	0.000472054	0.724931	57546	HGNC:30263	protein_coding
RND2	17	43025231..43032041	9.05016	-1.26577	-2.40456	0.00238445	0.020345	1	8153	HGNC:18315	protein_coding
PURG	8	complement(30995802..31033356)	20.5142	-1.26781	-2.40795	3.90636e-06	0.000115391	0.136047	29942	HGNC:17930	protein_coding
CD8A	2	complement(86784605..86808396)	7.06094	-1.26822	-2.40865	0.0127079	0.0665052	1	925	HGNC:1706	protein_coding
SYTL2	11	complement(85694221..85811182)	18.986	-1.26826	-2.40872	0.00562971	0.0378227	1	54843	HGNC:15585	protein_coding
LINC02210	17	45620329..45646231	28.3117	-1.272	-2.41496	0.000118628	0.00190918	1	147081	HGNC:26327	lncRNA
MORF4L2-AS1	X	103687284..103692560	11.5991	-1.27263	-2.41602	0.00503435	0.0349869	1	340544	HGNC:27991	lncRNA
SGMS2	4	107823645..107915047	13.2677	-1.27311	-2.41682	0.0159133	0.077221	1	166929	HGNC:28395	protein_coding
SH2D4A	8	19313570..19396218	7.97495	-1.27475	-2.41957	0.00611499	0.0401555	1	63898	HGNC:26102	protein_coding
LIN9	1	complement(226231149..226310082)	6.53546	-1.27584	-2.4214	0.00065044	0.00754407	1	286826	HGNC:30830	protein_coding
NT5DC3	12	complement(103746315..103841239)	29.6957	-1.27727	-2.42381	0.000189412	0.00280108	1	51559	HGNC:30826	protein_coding
ZDHHC2	8	17156000..17230706	12.5277	-1.27799	-2.42501	2.57733e-05	0.000560528	0.897607	51201	HGNC:18469	protein_coding
NCR3LG1	11	17351800..17377341	10.2033	-1.27811	-2.42521	0.000284919	0.00386113	1	374383	HGNC:42400	protein_coding
ADAM11	17	44758988..44781846	29.8434	-1.27821	-2.42538	0.0028593	0.0233711	1	4185	HGNC:189	protein_coding
PAPPA-AS1	9	complement(116398157..116400606)	20.8447	-1.27911	-2.4269	0.00361246	0.0277486	1	493913	HGNC:35152	lncRNA
PRND	20	4721909..4728460	6.19314	-1.28075	-2.42965	0.0449595	0.154285	1	23627	HGNC:15748	protein_coding
PITPNM3	17	complement(6451263..6556555)	16.7893	-1.28106	-2.43017	0.000649683	0.00753948	1	83394	HGNC:21043	protein_coding
PAPLN	14	73235841..73274623	90.7555	-1.28416	-2.4354	0.0166335	0.0797535	1	89932	HGNC:19262	protein_coding
LOC107984275	10	123185282..123189941	11.8433	-1.28432	-2.43568	0.00207869	0.0185429	1	107984275		lncRNA
SLC38A3	3	50205268..50221486	7.85401	-1.28457	-2.43609	0.00859426	0.0508508	1	10991	HGNC:18044	protein_coding
C2orf74	2	61145068..61164829	32.351	-1.28648	-2.43933	0.00162873	0.0155071	1	339804	HGNC:34439	protein_coding
TRPM2	21	44350112..44443081	13.8121	-1.2899	-2.44512	0.00167263	0.0158309	1	7226	HGNC:12339	protein_coding
JAG2	14	complement(105140981..105168776)	26.7537	-1.29127	-2.44743	0.00118789	0.0121688	1	3714	HGNC:6189	protein_coding
SPATA13	13	23979802..24307074	23.8494	-1.2921	-2.44885	5.74228e-05	0.0010543	1	221178	HGNC:23222	protein_coding
WNT5B	12	1529856..1647213	14.8324	-1.29499	-2.45375	0.000376417	0.00486382	1	81029	HGNC:16265	protein_coding
MAP6	11	complement(75586914..75668724)	13.3677	-1.29621	-2.45583	2.90723e-07	1.19023e-05	0.010125	4135	HGNC:6868	protein_coding
SLC44A3	1	94820342..94895247	7.00202	-1.29797	-2.45883	0.00846194	0.0503359	1	126969	HGNC:28689	protein_coding
SMIM10	X	134990991..134992473	30.5098	-1.29996	-2.46222	0.00441038	0.0318945	1	644538	HGNC:41913	protein_coding
LOC101929479	15	complement(85205007..85234795)	44.6612	-1.30041	-2.46299	2.69309e-05	0.000580296	0.937923	101929479		transcribed_pseudogene
MTURN	7	30134986..30162764	102.979	-1.3005	-2.46314	0.000148511	0.00229666	1	222166	HGNC:25457	protein_coding
HACD1	10	complement(17589032..17617374)	5.45915	-1.3007	-2.46348	0.00882981	0.0518933	1	9200	HGNC:9639	protein_coding
DNMT3B	20	32762385..32809356	7.21426	-1.30413	-2.46934	0.000116353	0.00187515	1	1789	HGNC:2979	protein_coding
TOM1L1	17	54900691..54961967	11.514	-1.30511	-2.47102	0.000762874	0.00861685	1	10040	HGNC:11983	protein_coding
PRR7	5	177445936..177456701	6.74644	-1.30851	-2.47686	5.46653e-05	0.00101324	1	80758	HGNC:28130	protein_coding
ABCA5	17	complement(69244311..69327133)	29.5334	-1.30907	-2.47781	0.000338606	0.00445418	1	23461	HGNC:35	protein_coding
ARHGEF37	5	149552057..149634968	15.4434	-1.30923	-2.47809	0.000358565	0.00468765	1	389337	HGNC:34430	protein_coding
DTWD2	5	complement(118836074..118988547)	12.6209	-1.30935	-2.4783	0.000428154	0.00543602	1	285605	HGNC:19334	protein_coding
ZDHHC11	5	complement(795605..863634)	7.99866	-1.30936	-2.47832	0.0066312	0.04235	1	79844	HGNC:19158	protein_coding
DNAJC12	10	complement(67796665..67838188)	5.66397	-1.31107	-2.48126	0.0474223	0.159758	1	56521	HGNC:28908	protein_coding
SLC35G1	10	93893951..93914271	9.95246	-1.31184	-2.48258	2.33518e-05	0.000514578	0.813274	159371	HGNC:26607	protein_coding
HS6ST3	13	96090634..96839562	19.143	-1.31242	-2.48358	2.69999e-05	0.000581244	0.940324	266722	HGNC:19134	protein_coding
AMIGO1	1	complement(109504178..109509742)	9.53362	-1.31301	-2.48459	2.829e-05	0.000602461	0.985254	57463	HGNC:20824	protein_coding
B4GALNT3	12	459939..563509	54.1783	-1.31401	-2.48632	0.0107618	0.0593563	1	283358	HGNC:24137	protein_coding
C1orf115	1	220690363..220699153	40.4103	-1.31531	-2.48855	0.000329228	0.00436031	1	79762	HGNC:25873	protein_coding
NSG1	4	4386256..4419058	60.3087	-1.3175	-2.49233	2.83237e-05	0.000602518	0.98643	27065	HGNC:18790	protein_coding
VAV3	1	complement(107571161..107965180)	8.99319	-1.31799	-2.49318	0.0112352	0.061087	1	10451	HGNC:12659	protein_coding
STUM	1	226548746..226609230	35.1624	-1.31866	-2.49435	0.00044691	0.00563735	1	375057	HGNC:30491	protein_coding
SUZ12	17	31937007..32001040	106.38	-1.31891	-2.49477	0.000136458	0.00214292	1	23512	HGNC:17101	protein_coding
ITGA11	15	complement(68296532..68432312)	35.598	-1.32034	-2.49726	0.0104718	0.0582803	1	22801	HGNC:6136	protein_coding
LOC105376957	3	13895559..13905125	6.80755	-1.32083	-2.49809	0.00276609	0.0227768	1	105376957		lncRNA
SYT7	11	complement(61513716..61588404)	21.6406	-1.32264	-2.50124	0.000227125	0.00322789	1	9066	HGNC:11514	protein_coding
RAB6B	3	complement(133824235..133895882)	17.4047	-1.3229	-2.50169	9.80769e-06	0.000254313	0.341572	51560	HGNC:14902	protein_coding
C9orf24	9	complement(34378463..34397942)	8.22517	-1.32344	-2.50262	0.00100223	0.0106942	1	84688	HGNC:19919	protein_coding
CATSPER2	15	complement(43628503..43648884)	9.02484	-1.32441	-2.5043	0.000953001	0.0102959	1	117155	HGNC:18810	protein_coding
TUBA4A	2	complement(219249710..219254608)	10.8967	-1.32513	-2.50555	0.00313338	0.0248624	1	7277	HGNC:12407	protein_coding
DNM3	1	171841495..172418466	11.8692	-1.32681	-2.50848	1.91606e-06	6.23615e-05	0.0667307	26052	HGNC:29125	protein_coding
TMCO1-AS1	1	165768929..165775449	7.90807	-1.32821	-2.5109	0.00666075	0.0424849	1	100147773	HGNC:54046	lncRNA
MIS18BP1	14	complement(45203190..45257190)	43.0811	-1.32841	-2.51126	4.17231e-05	0.000829345	1	55320	HGNC:20190	protein_coding
CYP2U1	4	107931549..107953461	24.9776	-1.33013	-2.51425	4.48511e-06	0.000130831	0.156203	113612	HGNC:20582	protein_coding
SFMBT1	3	complement(52899209..53046655)	13.4792	-1.33017	-2.51432	8.55295e-09	4.96497e-07	0.000297874	51460	HGNC:20255	protein_coding
RAP2C	X	complement(132203024..132219480)	56.5931	-1.33081	-2.51544	0.0106139	0.0588466	1	57826	HGNC:21165	protein_coding
MAP2	2	209424047..209734118	6.71237	-1.33147	-2.51659	0.00746225	0.046203	1	4133	HGNC:6839	protein_coding
LOC105379251	9	65651095..65666135	13.1363	-1.33165	-2.5169	0.013631	0.0695288	1	105379251		lncRNA
TMTC1	12	complement(29500813..29784759)	19.0687	-1.33392	-2.52087	0.000652616	0.00756205	1	83857	HGNC:24099	protein_coding
DNAH7	2	complement(195737604..196068837)	7.69861	-1.33666	-2.52565	0.000469943	0.00584885	1	56171	HGNC:18661	protein_coding
GRAMD1B	11	123358299..123627789	5.09478	-1.33741	-2.52698	0.000237298	0.00334597	1	57476	HGNC:29214	protein_coding
CORO6	17	complement(29614236..29622912)	10.1967	-1.33979	-2.53115	0.00516053	0.0356079	1	84940	HGNC:21356	protein_coding
CACNA2D1	7	complement(81946444..82443956)	16.7627	-1.3404	-2.53221	2.70545e-05	0.000581861	0.942226	781	HGNC:1399	protein_coding
MFSD6	2	190408355..190502314	23.4715	-1.34188	-2.53481	4.14236e-08	2.10602e-06	0.00144266	54842	HGNC:24711	protein_coding
TUFT1	1	151540294..151583583	9.92875	-1.34232	-2.53559	0.000601701	0.00708084	1	7286	HGNC:12422	protein_coding
LOC105376689	1	complement(7693159..7704032)	10.4117	-1.34281	-2.53645	0.000866866	0.00954207	1	105376689		lncRNA
LOC105369477	11	complement(107223216..107318674)	22.076	-1.34656	-2.54304	0.000133294	0.00209606	1	105369477		lncRNA
HID1	17	complement(74950742..74972763)	17.1958	-1.34745	-2.54463	0.00224629	0.0194795	1	283987	HGNC:15736	protein_coding
ABCA10	17	complement(69148007..69244815)	6.70342	-1.34824	-2.54602	0.0393402	0.141673	1	10349	HGNC:30	protein_coding
SRRM3	7	76201896..76287287	20.0695	-1.34829	-2.5461	0.00253318	0.0212953	1	222183	HGNC:26729	protein_coding
LOC100506282	11	complement(83184491..83193669)	19.4926	-1.34843	-2.54634	0.00952676	0.054583	1	100506282		lncRNA
EPOR	19	complement(11377205..11384342)	26.8221	-1.34884	-2.54708	0.00452093	0.0324917	1	2057	HGNC:3416	protein_coding
CLEC2B	12	complement(9852369..9869859)	30.5498	-1.35185	-2.5524	0.0437096	0.151726	1	9976	HGNC:2053	protein_coding
FER1L4	20	complement(35558737..35607562)	13.1687	-1.3532	-2.55479	0.00281152	0.0230857	1	80307	HGNC:15801	transcribed_pseudogene
CFAP300	11	102047409..102084560	5.99928	-1.35408	-2.55634	0.00459921	0.0328619	1	85016	HGNC:28188	protein_coding
RIMBP2	12	complement(130396133..130716361)	6.39769	-1.35447	-2.55703	0.000256294	0.00355159	1	23504	HGNC:30339	protein_coding
F2R	5	76716126..76735770	44.3889	-1.3555	-2.55885	1.1435e-05	0.000289248	0.398247	2149	HGNC:3537	protein_coding
NBPF20	1	complement(145289900..145405778)	13.6068	-1.35837	-2.56396	2.85117e-05	0.000605965	0.992978	100288142	HGNC:32000	protein_coding
FBN3	19	complement(8065402..8149592)	10.5306	-1.35872	-2.56457	0.030798	0.120871	1	84467	HGNC:18794	protein_coding
C21orf62-AS1	21	32772100..32797707	10.7908	-1.36045	-2.56765	0.00534561	0.0365393	1	54067	HGNC:1290	lncRNA
TIAM1	21	complement(31118418..31559977)	27.1465	-1.36202	-2.57045	4.51382e-05	0.000883625	1	7074	HGNC:11805	protein_coding
PRKAR2B	7	107044705..107161811	28.9066	-1.36265	-2.57158	0.000552056	0.00663718	1	5577	HGNC:9392	protein_coding
LOC729291	12	complement(28185625..28190738)	6.89076	-1.36361	-2.57328	0.000266678	0.00366501	1	729291		lncRNA
PALMD	1	99646113..99694535	69.3867	-1.36377	-2.57357	0.00449379	0.0323265	1	54873	HGNC:15846	protein_coding
SPHK1	17	76383204..76387855	18.3993	-1.36445	-2.57478	0.00386316	0.0291279	1	8877	HGNC:11240	protein_coding
REEP2	5	138439001..138446969	11.753	-1.36451	-2.57489	0.00975651	0.0554366	1	51308	HGNC:17975	protein_coding
SPAG1	8	100157869..100241904	8.19133	-1.36499	-2.57574	0.00140347	0.0138249	1	6674	HGNC:11212	protein_coding
KCNMA1	10	complement(76869601..77637969)	34.2802	-1.3654	-2.57647	0.00449239	0.0323263	1	3778	HGNC:6284	protein_coding
NUSAP1	15	41332841..41381050	10.3898	-1.36621	-2.57792	0.0248711	0.105097	1	51203	HGNC:18538	protein_coding
RPS6KA5	14	complement(90847861..91060649)	8.89931	-1.36744	-2.58013	4.539e-05	0.000884158	1	9252	HGNC:10434	protein_coding
LOC105377101	3	complement(57149882..57154055)	16.8518	-1.36784	-2.58083	0.00017738	0.00264663	1	105377101		lncRNA
SLC25A27	6	46652915..46678190	45.0792	-1.36954	-2.58389	0.000588578	0.00697211	1	9481	HGNC:21065	protein_coding
ZFHX2	14	complement(23520857..23556315)	14.5908	-1.36985	-2.58444	2.11784e-05	0.000477044	0.737578	85446	HGNC:20152	protein_coding
CAMTA1	1	6785324..7769706	18.2824	-1.36997	-2.58465	7.40733e-07	2.71362e-05	0.0257975	23261	HGNC:18806	protein_coding
ALPL	1	21508984..21578412	11.0888	-1.37369	-2.59133	0.0100607	0.0566002	1	249	HGNC:438	protein_coding
LOC105373265	1	complement(245668093..245698908)	8.46241	-1.37433	-2.59248	0.00755982	0.0466339	1	105373265		lncRNA
PA2G4P4	3	complement(156809271..156812021)	13.2193	-1.37474	-2.59322	0.00107221	0.011211	1	647033	HGNC:32217	transcribed_pseudogene
CABP1	12	120640552..120680869	9.59982	-1.37589	-2.59527	0.00390085	0.0293362	1	9478	HGNC:1384	protein_coding
LOC112268317	KI270744.1	complement(124346..140933)	15.3447	-1.37926	-2.60136	0.0364717	0.135031	1	112268317		transcribed_pseudogene
TNFRSF13C	22	complement(41925032..41926817)	5.14931	-1.38307	-2.60822	0.0495659	0.164627	1	115650	HGNC:17755	protein_coding
C3orf33	3	complement(155762612..155806287)	17.8096	-1.38365	-2.60928	8.15403e-05	0.00140846	1	285315	HGNC:26434	protein_coding
TENM3	4	181447613..182803024	18.8752	-1.38403	-2.60996	0.00163111	0.0155074	1	55714	HGNC:29944	protein_coding
KLHL41	2	169509702..169526258	16.589	-1.38416	-2.6102	0.00221682	0.0193101	1	10324	HGNC:16905	protein_coding
DDAH1	1	complement(85318485..85578274)	31.7145	-1.38755	-2.61633	0.00214839	0.0188902	1	23576	HGNC:2715	protein_coding
SHTN1	10	complement(116881477..117126586)	36.3918	-1.38841	-2.6179	4.39107e-05	0.000862543	1	57698	HGNC:29319	protein_coding
F11R	1	complement(160995211..161021152)	34.8976	-1.38845	-2.61798	7.11836e-05	0.0012589	1	50848	HGNC:14685	protein_coding
ZMAT1	X	complement(101882288..101932135)	35.5328	-1.3887	-2.61843	0.00504127	0.0350024	1	84460	HGNC:29377	protein_coding
LOC105379215	8	complement(7713187..7721673)	10.052	-1.38922	-2.61936	0.0171022	0.0811665	1	105379215		lncRNA
SEMA5B	3	complement(122909082..123028605)	9.86798	-1.38974	-2.62032	0.00119101	0.0121954	1	54437	HGNC:10737	protein_coding
LGR4	11	complement(27365961..27472790)	14.7319	-1.39106	-2.62271	0.00141383	0.0138944	1	55366	HGNC:13299	protein_coding
SYT2	1	complement(202590596..202710454)	25.4591	-1.39374	-2.62758	0.00512167	0.0353921	1	127833	HGNC:11510	protein_coding
DMKN	19	complement(35497217..35513678)	13.9325	-1.39466	-2.62926	0.011701	0.062858	1	93099	HGNC:25063	protein_coding
PRPF38B	1	108692310..108702928	133.689	-1.39599	-2.63169	4.94355e-05	0.000940968	1	55119	HGNC:25512	protein_coding
FRAT2	10	complement(97332497..97334729)	23.0906	-1.39615	-2.63199	0.000101269	0.00167723	1	23401	HGNC:16048	protein_coding
RYR3	15	33310773..33866121	6.46114	-1.39733	-2.63413	0.0354134	0.132303	1	6263	HGNC:10485	protein_coding
BRINP1	9	complement(119166629..119369435)	6.83886	-1.3978	-2.63499	0.0350886	0.131581	1	1620	HGNC:2687	protein_coding
LOC105369371	11	70063152..70071175	9.578	-1.39819	-2.6357	0.00653646	0.0419167	1	105369371		lncRNA
LOC105379282	1	226971487..226977439	17.2934	-1.39862	-2.6365	0.000165284	0.00250784	1	105379282		protein_coding
MBNL1-AS1	3	complement(152262616..152269626)	20.2562	-1.39942	-2.63795	0.0286758	0.115475	1	401093	HGNC:44584	lncRNA
MACROD1	11	complement(63998554..64166652)	10.7539	-1.40064	-2.64019	2.15375e-05	0.000483269	0.750087	28992	HGNC:29598	protein_coding
TMEM170B	6	11537749..11583524	15.452	-1.40179	-2.64229	5.66885e-06	0.00015805	0.197429	100113407	HGNC:34244	protein_coding
CPE	4	165379008..165498547	76.9592	-1.40389	-2.64614	0.00169241	0.0159566	1	1363	HGNC:2303	protein_coding
RFPL1S	22	complement(29437015..29442129)	11.2373	-1.4049	-2.648	0.00870401	0.0513104	1	10740	HGNC:9978	lncRNA
GPC4	X	complement(133300103..133415489)	31.496	-1.4057	-2.64946	3.1782e-05	0.00066517	1	2239	HGNC:4452	protein_coding
C21orf91	21	complement(17788974..17819356)	38.7876	-1.40981	-2.65702	1.20472e-06	4.15265e-05	0.0419569	54149	HGNC:16459	protein_coding
ZBTB7C	18	complement(48026672..48412639)	6.96048	-1.41584	-2.66816	0.000188528	0.00279156	1	201501	HGNC:31700	protein_coding
PPM1H	12	complement(62643992..62935150)	28.2107	-1.41603	-2.6685	5.03036e-05	0.000951284	1	57460	HGNC:18583	protein_coding
ARHGAP44	17	12789498..12991644	13.4924	-1.41607	-2.66857	9.97202e-06	0.000257704	0.347296	9912	HGNC:29096	protein_coding
ANO4	12	100717457..101128641	112.178	-1.41642	-2.66921	0.000477418	0.0059135	1	121601	HGNC:23837	protein_coding
LOC107986714	7	complement(77378563..77379840)	22.8736	-1.41699	-2.67029	0.00232815	0.0199962	1	107986714		lncRNA
FOXF2	6	1389576..1395603	19.1247	-1.41723	-2.67072	0.00293634	0.0237266	1	2295	HGNC:3810	protein_coding
IRS2	13	complement(109752695..109786583)	43.0144	-1.41769	-2.67158	0.00113415	0.0117057	1	8660	HGNC:6126	protein_coding
AGPAT5	8	6708587..6761503	31.3887	-1.41798	-2.6721	1.38053e-06	4.67578e-05	0.0480798	55326	HGNC:20886	protein_coding
LOC101930053	9	complement(2385141..2494240)	15.28	-1.41878	-2.6736	0.0206276	0.0923675	1	101930053		lncRNA
LOC102724731	17	32944648..32950511	12.2799	-1.42156	-2.67874	0.0134992	0.069113	1	102724731		lncRNA
FGFRL1	4	1009930..1026898	44.937	-1.42346	-2.68227	6.88928e-05	0.00122643	1	53834	HGNC:3693	protein_coding
HAGLR	2	complement(176173189..176188958)	7.0059	-1.42551	-2.68609	0.00129541	0.012963	1	401022	HGNC:43755	lncRNA
COLGALT2	1	complement(183929662..184037728)	10.0087	-1.42647	-2.68788	0.00295431	0.0238059	1	23127	HGNC:16790	protein_coding
ELL2	5	complement(95885098..95961962)	20.0649	-1.42723	-2.68931	0.00265485	0.0220947	1	22936	HGNC:17064	protein_coding
PRCD	17	76527586..76555339	9.3713	-1.42751	-2.68982	0.000604454	0.00710248	1	768206	HGNC:32528	protein_coding
UBXN10	1	20183007..20196050	5.55618	-1.43021	-2.69485	0.00455797	0.0326618	1	127733	HGNC:26354	protein_coding
ITGB1BP2	X	71301750..71305371	19.7995	-1.43175	-2.69774	0.0279326	0.11354	1	26548	HGNC:6154	protein_coding
EIF5A2	3	complement(170888418..170908637)	9.77169	-1.43435	-2.7026	0.000115436	0.00186552	1	56648	HGNC:3301	protein_coding
HK2	2	74832655..74893354	18.8776	-1.43649	-2.70661	0.00605902	0.0398403	1	3099	HGNC:4923	protein_coding
GYG2	X	2828712..2882820	46.9875	-1.4396	-2.71245	4.03185e-05	0.000804853	1	8908	HGNC:4700	protein_coding
MAP9	4	complement(155342658..155376970)	32.7772	-1.43998	-2.71317	3.44176e-06	0.00010297	0.119866	79884	HGNC:26118	protein_coding
LOC107984316	11	17377439..17381661	16.8857	-1.44042	-2.714	7.59684e-05	0.00132794	1	107984316		lncRNA
DLGAP1	18	complement(3496032..4455441)	7.94313	-1.44329	-2.7194	0.0083869	0.0500682	1	9229	HGNC:2905	protein_coding
F7	13	113105773..113120681	7.8533	-1.44426	-2.72123	0.00251322	0.0211804	1	2155	HGNC:3544	protein_coding
LOC107986348	5	complement(59379888..59392212)	8.98352	-1.44478	-2.72221	0.0228856	0.0993227	1	107986348		lncRNA
ATP9A	20	complement(51596514..51768390)	85.8394	-1.44757	-2.72749	1.08023e-09	7.66211e-08	3.76213e-05	10079	HGNC:13540	protein_coding
TENM3-AS1	4	complement(182138658..182144515)	5.2964	-1.4496	-2.73133	0.00238036	0.0203175	1	90768	HGNC:28076	lncRNA
PDE4D	5	complement(58969038..60524329)	18.106	-1.45759	-2.74648	0.000514751	0.00626616	1	5144	HGNC:8783	protein_coding
GPR137C	14	52552836..52637713	9.58164	-1.45839	-2.74802	0.000991966	0.0106103	1	283554	HGNC:25445	protein_coding
TTYH1	19	54415464..54436904	8.84953	-1.46025	-2.75156	0.0153719	0.075345	1	57348	HGNC:13476	protein_coding
SERTAD4-AS1	1	complement(210231456..210233885)	50.5961	-1.46402	-2.75876	0.0143403	0.0718721	1	574036	HGNC:32019	lncRNA
LOC107986650	6	complement(138890493..138895630)	5.08123	-1.46837	-2.76708	0.0278419	0.113294	1	107986650		lncRNA
PLA2R1	2	complement(159932002..160062615)	60.4935	-1.46935	-2.76897	1.15728e-05	0.000291961	0.403048	22925	HGNC:9042	protein_coding
ZNF671	19	complement(57719747..57727637)	9.84027	-1.47026	-2.77072	0.00970595	0.0552585	1	79891	HGNC:26279	protein_coding
SHISA9	16	12901598..13563427	5.62121	-1.4704	-2.77098	0.000123156	0.00196793	1	729993	HGNC:37231	protein_coding
ABCA9	17	complement(68974488..69078978)	16.6768	-1.47076	-2.77168	0.0364205	0.134906	1	10350	HGNC:39	protein_coding
GOLGA2P10	15	complement(82471477..82513999)	60.6097	-1.47092	-2.77198	6.29305e-05	0.00114195	1	80154	HGNC:26229	transcribed_pseudogene
JPH1	8	complement(74234700..74321540)	11.8359	-1.47106	-2.77225	0.00138317	0.0136597	1	56704	HGNC:14201	protein_coding
CHST1	11	complement(45647689..45665651)	13.8499	-1.47262	-2.77525	0.000807974	0.00905614	1	8534	HGNC:1969	protein_coding
GOLGA6L9	15	82429363..82439387	37.4624	-1.47269	-2.77538	9.1221e-10	6.62828e-08	3.17695e-05	440295	HGNC:37229	protein_coding
CA13	8	85245458..85284073	8.3254	-1.47512	-2.78006	0.000639377	0.00744165	1	377677	HGNC:14914	protein_coding
TC2N	14	complement(91779746..91867536)	64.5416	-1.47605	-2.78186	4.71176e-06	0.000136419	0.164096	123036	HGNC:19859	protein_coding
SPTBN2	11	complement(66682496..66729361)	15.7536	-1.47692	-2.78353	1.12683e-05	0.000285512	0.392441	6712	HGNC:11276	protein_coding
TCFL5	20	complement(62841005..62861822)	35.0002	-1.47959	-2.7887	1.13158e-08	6.40937e-07	0.000394096	10732	HGNC:11646	protein_coding
ADAMTS17	15	complement(99971437..100342924)	29.5539	-1.48077	-2.79098	4.03921e-06	0.000119014	0.140674	170691	HGNC:17109	protein_coding
LOC107986698	7	18319733..18328125	20.0755	-1.48135	-2.7921	0.00462022	0.0329414	1	107986698		lncRNA
CYP51A1	7	complement(92112149..92134745)	78.1586	-1.48172	-2.79281	5.25943e-06	0.000149311	0.18317	1595	HGNC:2649	protein_coding
PERP	6	complement(138088505..138107419)	38.2199	-1.48256	-2.79443	0.00213637	0.0188271	1	64065	HGNC:17637	protein_coding
LOC105370577	14	complement(76709922..76719000)	7.65612	-1.48456	-2.79831	0.00222633	0.019364	1	105370577		lncRNA
LOC107986253	4	4411725..4414960	6.62656	-1.48571	-2.80055	0.0103409	0.0577863	1	107986253		lncRNA
PCSK1N	X	complement(48831096..48835610)	44.4567	-1.49031	-2.80949	0.0133324	0.068545	1	27344	HGNC:17301	protein_coding
LRATD2	8	complement(126552438..126558498)	24.5428	-1.49045	-2.80976	3.5521e-05	0.000726484	1	157638	HGNC:24166	protein_coding
SRSF12	6	complement(89095957..89118071)	7.81694	-1.49301	-2.81475	0.00020244	0.00295259	1	135295	HGNC:21220	protein_coding
RDH10	8	73294602..73325281	16.8276	-1.49347	-2.81565	0.00454559	0.0326187	1	157506	HGNC:19975	protein_coding
AATK	17	complement(81117295..81166221)	8.25384	-1.49601	-2.82062	0.000193293	0.00284765	1	9625	HGNC:21	protein_coding
ACPP	3	132317403..132368765	5.43043	-1.4961	-2.82078	0.0254968	0.106687	1	55	HGNC:125	protein_coding
BRI3BP	12	124993645..125051845	21.8504	-1.49668	-2.82192	9.11568e-08	4.2207e-06	0.00317472	140707	HGNC:14251	protein_coding
TES	7	116210539..116258786	53.294	-1.49829	-2.82508	0.00206348	0.0184496	1	26136	HGNC:14620	protein_coding
SLC6A6	3	14402576..14489349	73.669	-1.4984	-2.8253	0.000708302	0.00811037	1	6533	HGNC:11052	protein_coding
GALNT12	9	98807670..98850081	7.61491	-1.49848	-2.82545	4.09707e-05	0.000817173	1	79695	HGNC:19877	protein_coding
WNT9A	1	complement(227918656..227947932)	12.2464	-1.50193	-2.83222	0.000121985	0.00195243	1	7483	HGNC:12778	protein_coding
LOC112268051	9	complement(97891004..97896538)	6.99032	-1.50325	-2.83481	0.00416471	0.0306392	1	112268051		lncRNA
RNF144A-AS1	2	complement(6912276..6918682)	9.48482	-1.50399	-2.83626	0.00666169	0.0424849	1	386597	HGNC:30963	lncRNA
STRBP	9	complement(123109494..123268586)	27.5223	-1.50428	-2.83684	4.94257e-12	5.62633e-10	1.72135e-07	55342	HGNC:16462	protein_coding
JPH4	14	complement(23568038..23578790)	137.189	-1.50452	-2.8373	0.00020653	0.00300285	1	84502	HGNC:20156	protein_coding
PLEKHA5	12	19129680..19376400	163.371	-1.50562	-2.83947	5.66341e-06	0.00015805	0.197239	54477	HGNC:30036	protein_coding
SHROOM3	4	76435229..76783253	11.232	-1.50719	-2.84256	0.00250945	0.0211639	1	57619	HGNC:30422	protein_coding
LRRC73	6	complement(43506965..43510346)	5.79558	-1.51239	-2.85282	0.0117943	0.0632138	1	221424	HGNC:21375	protein_coding
ST3GAL5	2	complement(85837120..85889034)	21.9679	-1.51535	-2.85867	0.000149614	0.00231065	1	8869	HGNC:10872	protein_coding
CADM1	11	complement(115169236..115504428)	27.2498	-1.51598	-2.85992	0.000330539	0.00437271	1	23705	HGNC:5951	protein_coding
COL12A1	6	complement(75084326..75206262)	179.215	-1.51684	-2.86163	0.00552472	0.0373155	1	1303	HGNC:2188	protein_coding
TGFA	2	complement(70447284..70553826)	6.71657	-1.51832	-2.86458	0.00398088	0.0297654	1	7039	HGNC:11765	protein_coding
ESR2	14	complement(64226707..64338631)	5.48476	-1.51882	-2.86557	0.00114651	0.0118124	1	2100	HGNC:3468	protein_coding
KIAA1107	1	92168921..92188509	6.07601	-1.519	-2.86592	6.38199e-05	0.00115539	1	23285	HGNC:29192	protein_coding
RTCA-AS1	1	complement(100264742..100266174)	47.4012	-1.51907	-2.86607	0.000352941	0.0046219	1	100506007	HGNC:50573	lncRNA
SLF2	10	100909416..100965134	133.058	-1.52051	-2.86893	6.50498e-05	0.0011704	1	55719	HGNC:17814	protein_coding
FBXO41	2	complement(73254682..73284449)	20.2367	-1.52071	-2.86931	2.46358e-05	0.0005388	0.857989	150726	HGNC:29409	protein_coding
LOC390937	19	complement(41907549..41928721)	9.69306	-1.52147	-2.87084	0.00431923	0.031498	1	390937		protein_coding
MIR29B2CHG	1	complement(207801518..207822703)	55.5957	-1.52318	-2.87424	0.00201086	0.0181109	1	100128537	HGNC:32018	lncRNA
ITM2A	X	complement(79360384..79367552)	73.0276	-1.52408	-2.87602	0.00157828	0.0151318	1	9452	HGNC:6173	protein_coding
RASGRF1	15	complement(78959947..79090780)	12.6228	-1.52717	-2.88219	0.00433816	0.0315571	1	5923	HGNC:9875	protein_coding
CTAGE4	7	144183455..144186080	6.86477	-1.52729	-2.88245	0.0241145	0.102913	1	100128553	HGNC:24772	protein_coding
PRKCZ	1	2050411..2185399	8.88011	-1.52765	-2.88316	0.000411105	0.00525098	1	5590	HGNC:9412	protein_coding
ZNF273	7	64882493..64932239	13.4629	-1.53012	-2.8881	1.98775e-05	0.000455468	0.692273	10793	HGNC:13067	protein_coding
BCHE	3	complement(165772903..165837472)	146.397	-1.53177	-2.89141	0.00390848	0.0293841	1	590	HGNC:983	protein_coding
LOC107984529	12	complement(71658954..71660368)	74.1558	-1.53255	-2.89297	0.00160248	0.0153072	1	107984529		lncRNA
HMGB3	X	150980507..150990775	43.5383	-1.53334	-2.89454	2.97361e-06	9.08275e-05	0.103562	3149	HGNC:5004	protein_coding
SLC22A23	6	complement(3268973..3456574)	23.2416	-1.53581	-2.89951	3.36955e-06	0.000101199	0.117351	63027	HGNC:21106	protein_coding
ABCC8	11	complement(17392498..17476849)	15.3666	-1.53676	-2.90141	0.0267803	0.110257	1	6833	HGNC:59	protein_coding
FRMD3	9	complement(83242990..83585797)	9.12554	-1.53817	-2.90425	1.90114e-05	0.000440129	0.66211	257019	HGNC:24125	protein_coding
LPAR4	X	78747658..78758714	12.0021	-1.53884	-2.90562	0.00210724	0.0186992	1	2846	HGNC:4478	protein_coding
ZBTB8B	1	32465072..32496686	14.9945	-1.53923	-2.9064	0.00376762	0.0286388	1	728116	HGNC:37057	protein_coding
SEMA5A	5	complement(9035030..9546121)	51.5408	-1.54126	-2.91048	7.52988e-05	0.00131722	1	9037	HGNC:10736	protein_coding
MINAR1	15	79411557..79472304	6.85297	-1.54211	-2.9122	0.000225033	0.00321157	1	23251	HGNC:29172	protein_coding
SHANK1	19	complement(50659255..50719802)	47.207	-1.54282	-2.91364	0.000155815	0.00239216	1	50944	HGNC:15474	protein_coding
LOC145694	15	complement(69396904..69415029)	5.38278	-1.54433	-2.91668	0.0297507	0.118172	1	145694		lncRNA
C4B	6	32014795..32035418	70.5529	-1.54707	-2.92223	0.0191493	0.0880009	1	721	HGNC:1324	protein_coding
NTN4	12	complement(95657807..95791155)	19.3244	-1.54738	-2.92285	4.81058e-05	0.00092471	1	59277	HGNC:13658	protein_coding
TTC39A	1	complement(51287258..51345116)	6.07018	-1.54873	-2.92559	0.00342186	0.0266531	1	22996	HGNC:18657	protein_coding
[truncated: 1,049 more rows]
